# Supplementary material for: Partners in root nodule symbiosis respond uniquely to heavy metal stresses in a host genotype-dependent manner
Source: Sci Rep. 2025 Sep 29;15:33518. doi: 10.1038/s41598-025-17827-z (PMC12480905; doi:10.1038/s41598-025-17827-z)
Supplement: Supplementary file 1 — Supplementary Material 1 [file 41598_2025_17827_MOESM1_ESM.xlsx]

## Sheet: Legend
Sheet	Description
Table S1	Log2 Fold Change and adjusted p-values (padj) for all comparisons- plant genes
Table S2	Log2 Fold Change and adjusted p-values (padj) for all comparisons- bacterial genes
Table S3	Rhizobial DEGs in WT vs Mtabcg36 nodules under Zn treatment. This was the only comparison on the bacterial side that should a considerable number of DEGs
Table S4	Rhizobial DEGs annotated as transcriptional regulators that are significantly regulated between WT (Zn) and mutant (Zn) conditions
Table S5	Rhizobial DEGs annotated as transporters that are significantly regulated between WT (Zn) and mutant (Zn) conditions
Table S6	Plant DEGs in the control vs Cd treatment in the wild-type
Table S7	Plant DEGs in the control vs Zn treatment in the wild-type
Table S8	Cd-regulated plant DEGs mined for possible associations with the hormones abscisic acid, auxin, and cytokinin
Table S9	Zn-regulated plant DEGs mined for possible associations with the hormones abscisic acid, auxin, and cytokinin
Table S10	Plant transporter-encoding genes differentially regulated by both Cd and Zn in the wild-type
Table S11	Known plant symbiotic genes observed in our dataset
Table S12	Known plant symbiotic genes differentially regulated in the mutant in the control treatment
Table S13	Known plant symbiotic genes differentially regulated by Cd in the wild-type
Table S14	Known plant symbiotic genes differentially regulated by Zn in the wild-type
Table S15	Known plant symbiotic genes differentially regulated by both Cd and Zn in the wild-type
Table S16	Cd-regulated plant DEGs mined for possible associations with bivalent ions
Table S17	Zn-regulated plant DEGs mined for possible associations with bivalent ions

## Sheet: TableS1
Table S1	Log2 Fold Change and adjusted p-values (padj) for all comparisons- plant genes
Gene_ID_R108	Gene_ID_A17_v4	Annotation	log2FoldChange_WT_Control_vs_Cd	padj_WT_Control_vs_Cd	log2FoldChange_WT_Control_vs_Zn	padj_WT_Control_vs_Zn	log2FoldChange_Mut_Control_vs_Cd	padj_Mut_Control_vs_Cd	log2FoldChange_Mut_Control_vs_Zn	padj_Mut_Control_vs_Zn	log2FoldChange_Control_WT_vs_Mut	padj_Control_WT_vs_Mut	log2FoldChange_Cd_WT_vs_Mut	padj_Cd_WT_vs_Mut	log2FoldChange_Zn_WT_vs_Mut	padj_Zn_WT_vs_Mut
MedtrR108_hic.HiC_scaffold_2.1430	Medtr2g035150	RHN73117.1 putative START-like domain, Bet v I type allergen [Medicago truncatula]	-3.52813	2.99e-39	-6.15626	1.47e-08	1.59355	0.958122	-3.4282	0.0452	-1.85513	0.363509	3.26319	0.000811	0.881903	0.864483
MedtrR108_hic.HiC_scaffold_1.3272	Medtr1g074930	RHN80307.1 putative phosphate-transporting ATPase [Medicago truncatula]	-2.42099	2.17e-34	-2.19496	2.81e-13	-0.0125406	0.99958	-0.335083	0.973428	-1.68246	2.09e-09	0.72339	0.0682	0.182742	0.989121
MedtrR108_hic.HiC_scaffold_4.4825	Medtr8g096910	RHN43304.1 putative thaumatin [Medicago truncatula]	-3.5123	2.04e-30	-6.13985	6.17e-39	1.8103	0.0491	-0.150606	0.999678	-3.75811	1.95e-24	1.56291	0.0172	2.23061	0.0658
MedtrR108_hic.HiC_scaffold_8.3402	NA	RHN63186.1 putative deacetoxyvindoline 4-hydroxylase [Medicago truncatula]	-5.70399	1.03e-28	-6.18817	1.33e-44	1.04983	0.99958	-4.44624	0.0115	-0.118967	0.988544	6.63072	1.27e-25	1.6287	0.0193
MedtrR108_hic.HiC_scaffold_4.1067	Medtr4g032865	RHN59546.1 putative proteinase inhibitor I20 [Medicago truncatula]	-4.13241	6.64e-28	-5.31864	4e-36	2.46129	0.0288	-0.298884	0.999678	-3.54521	1.25e-15	3.07307	4.18e-05	1.50238	0.623971
MedtrR108_hic.HiC_scaffold_8.4419	Medtr6g033450	RHN64329.1 putative START-like domain, Bet v I type allergen [Medicago truncatula]	-2.5477	6.64e-28	-4.04824	7.87e-11	0.796971	0.99958	-2.93441	0.245287	-1.28006	0.502611	2.05972	0.00747	-0.156465	0.998773
MedtrR108_hic.HiC_scaffold_8.1663	Medtr8g046210	RHN40554.1 putative geraniol 8-hydroxylase [Medicago truncatula]	-2.29566	5.81e-26	-2.71145	6.62e-20	0.359479	0.99958	-0.525464	0.921084	-2.01601	3.06e-17	0.639204	0.37266	0.171709	0.998773
MedtrR108_hic.HiC_scaffold_4.3286	Medtr4g085100	RHN62153.1 hypothetical protein MtrunA17_Chr4g0044361 [Medicago truncatula]	-2.391	2.69e-25	-2.06977	9.82e-10	0.174114	0.99958	-0.711157	0.500296	-2.08933	1.12e-16	0.472499	0.735343	-0.730335	0.56346
MedtrR108_hic.HiC_scaffold_5.374	Medtr5g010640	RHN53622.1 putative thaumatin [Medicago truncatula]	-2.76781	3.22e-25	-3.52105	0.000161	1.27764	0.857884	-0.679972	0.936899	-2.7215	0.000231	1.32214	0.035	0.11362	0.998773
MedtrR108_hic.HiC_scaffold_7.4333	Medtr7g108875	RHN48972.1 putative pectinesterase [Medicago truncatula]	-1.9198	2.16e-24	-2.38548	2.11e-19	-0.428742	0.99958	-2.07183	1.56e-08	-1.53517	7.16e-08	-0.0446791	0.994499	-1.21809	0.00965
MedtrR108_hic.HiC_scaffold_1.3343	Medtr1g093100	RHN80396.1 putative nepenthesin [Medicago truncatula]	-3.93564	7e-24	-5.49261	3.67e-09	1.00337	0.99958	-2.89892	0.0643	-0.724145	0.781767	4.22746	7.82e-05	1.87172	0.437569
MedtrR108_hic.HiC_scaffold_4.1966	Medtr4g055310	RHN60560.1 putative arogenate dehydratase [Medicago truncatula]	-1.96976	1.55e-23	-2.42536	6.59e-16	0.175681	0.99958	-0.249417	0.999678	-1.81613	6.98e-12	0.328219	0.590677	0.359564	0.986089
MedtrR108_hic.HiC_scaffold_5.1370	Medtr5g029100	RHN54783.1 putative xyloglucan:xyloglucosyl transferase [Medicago truncatula]	-2.1769	4.17e-23	-2.3609	9.43e-17	0.549714	0.262373	-0.910092	0.0353	-1.22288	1.23e-06	1.50075	2.07e-11	0.229502	0.977411
MedtrR108_hic.HiC_scaffold_1.2780	Medtr1g064090	RHN79784.1 putative phenylalanine ammonia-lyase [Medicago truncatula]	-1.25237	1.78e-22	-1.20341	3.55e-10	0.249227	0.99958	-0.121462	0.999678	-0.972126	5.31e-06	0.527989	0.112284	0.114971	0.989725
MedtrR108_hic.HiC_scaffold_7.779	Medtr7g027960	RHN44915.1 putative licodione synthase [Medicago truncatula]	-3.35706	7.32e-22	-3.13477	0.103258	1.67686	0.464207	-0.537858	0.999456	-4.74769	3.72e-33	0.282913	0.969136	-2.14528	0.728645
MedtrR108_hic.HiC_scaffold_3.3937	Medtr3g092150	RHN69688.1 putative transcription factor Homobox-WOX family [Medicago truncatula]	-2.22107	2.24e-20	-2.46202	2.85e-24	0.541584	0.647881	-0.261079	0.982474	-1.56578	1.37e-08	1.19415	0.000199	0.641396	0.219585
MedtrR108_hic.HiC_scaffold_6.1154	Medtr6g034905	RHN50986.1 putative Extensin domain-containing protein [Medicago truncatula]	-1.98794	2.61e-20	-2.45189	4.66e-24	0.761529	0.0905	-0.00652433	0.999737	-2.6051	6.16e-22	0.142437	0.909368	-0.154062	0.984528
MedtrR108_hic.HiC_scaffold_4.387	Medtr4g013770	RHN58696.1 putative plant disease resistance response protein [Medicago truncatula]	-1.7511	6.02e-20	-1.97455	4.63e-20	0.615676	0.152918	0.0647631	0.999678	-1.62319	2.7e-10	0.741966	2.01e-05	0.422727	0.41137
MedtrR108_hic.HiC_scaffold_6.1156	Medtr6g034920	RHN50987.1 hypothetical protein MtrunA17_Chr6g0463501 [Medicago truncatula]	-1.65938	8.43e-20	-2.39149	1.01e-25	0.483138	0.58639	-0.187961	0.999456	-2.02611	4.39e-17	0.114245	0.930503	0.183429	0.996529
MedtrR108_hic.HiC_scaffold_1.3162	Medtr1g072420	RHN80197.1 putative nepenthesin [Medicago truncatula]	-2.19231	9.23e-20	-2.63811	1.68e-18	0.362549	0.99958	-2.5861	0.00032	-0.589242	0.738395	1.96389	0.093	-0.530829	0.683417
MedtrR108_hic.HiC_scaffold_2.1434	Medtr2g035320	RHN73125.1 ABA-responsive protein ABR17 [Medicago truncatula]	-2.44186	1.01e-18	-4.15851	7.55e-40	0.60836	0.99958	-2.131	0.0557	-1.43212	0.235519	1.61215	5.42e-05	0.600167	0.736032
MedtrR108_hic.HiC_scaffold_5.181	Medtr5g007713	RHN53403.1 putative naringenin-chalcone synthase [Medicago truncatula]	-1.84593	1.92e-17	-1.84539	9.65e-13	0.609065	0.54374	-0.510675	0.471773	-1.48109	2.82e-09	0.972033	0.00587	-0.143924	0.986089
MedtrR108_hic.HiC_scaffold_2.1426	Medtr2g035100	RHN73112.1 putative START-like domain, Bet v I type allergen [Medicago truncatula]	-1.75152	2.05e-17	-2.35857	3.71e-23	1.05374	0.0291	-0.105464	0.999678	-2.46866	2.16e-20	0.332378	0.669197	-0.211259	0.950609
MedtrR108_hic.HiC_scaffold_1.4409	Medtr1g097935	RHN81647.1 putative naringenin-chalcone synthase [Medicago truncatula]	-1.86414	3.15e-17	-1.41696	8.41e-05	-0.916431	0.335164	-0.43029	0.982421	-1.31072	0.000591	-0.365312	0.718523	-0.32401	0.998773
MedtrR108_hic.HiC_scaffold_8.4699	Medtr4g126920	RHN64649.1 putative xyloglucan:xyloglucosyl transferase [Medicago truncatula]	-2.4658	3.38e-17	-1.87548	2.26e-07	-0.167348	0.99958	-0.385576	0.981485	-1.35781	1.78e-05	0.939127	0.0976	0.136836	0.998773
MedtrR108_hic.HiC_scaffold_5.3627	Medtr5g083860	RHN57221.1 putative peroxidase [Medicago truncatula]	-2.15368	7.63e-17	-3.01636	5.38e-28	0.695357	0.671982	-0.00681263	0.999737	-2.30136	9.31e-16	0.547237	0.562948	0.709829	0.673478
MedtrR108_hic.HiC_scaffold_6.3045	Medtr6g091680	RHN53116.1 putative flavone 3'-O-methyltransferase [Medicago truncatula]	-2.61006	7.75e-17	-3.9035	1.18e-21	0.997656	0.99958	-1.39933	0.908824	-1.80471	0.144687	1.79826	0.49987	0.695757	0.942879
MedtrR108_hic.HiC_scaffold_7.417	Medtr7g016720	RHN44508.1 putative naringenin-chalcone synthase [Medicago truncatula]	-2.24885	3.68e-16	-2.12431	1.61e-13	-0.305508	0.99958	-0.941998	0.362436	-2.23225	6.91e-11	-0.289263	0.895061	-1.04455	0.0974
MedtrR108_hic.HiC_scaffold_7.4159	Medtr7g105870	RHN48758.1 putative Late embryogenesis abundant protein, LEA-14 [Medicago truncatula]	-1.62984	6.22e-16	-1.78304	3.42e-11	-0.369648	0.99958	-1.03692	0.000343	-1.16814	1.59e-08	0.0916294	0.975615	-0.418529	0.765253
MedtrR108_hic.HiC_scaffold_7.414	Medtr7g016700	RHN44507.1 putative naringenin-chalcone synthase [Medicago truncatula]	-2.23754	6.84e-16	-2.01849	0.00604	-0.806695	0.767115	-1.51628	0.00225	-2.26157	3.82e-13	-0.830945	0.391419	-1.75887	0.00165
MedtrR108_hic.HiC_scaffold_3.4724	Medtr3g106060	RHN70571.1 putative transcription factor WRKY family [Medicago truncatula]	-2.9131	7.59e-16	-3.20726	1.38e-21	-1.25415	0.183526	-1.73927	0.0271	-2.03611	6.55e-10	-0.383998	0.925922	-0.572204	0.94174
MedtrR108_hic.HiC_scaffold_4.2324	Medtr4g064887	RHN61029.1 putative oxidoreductase [Medicago truncatula]	-1.61125	1.6e-15	-1.77749	7.75e-14	0.339571	0.917163	-0.418646	0.662043	-1.00911	7.02e-05	0.939597	0.000383	0.35451	0.770416
MedtrR108_hic.HiC_scaffold_2.2014	Medtr2g045360	RHN73795.1 putative transcription factor WRKY family [Medicago truncatula]	-1.98152	1.8e-15	-2.35376	5.57e-14	0.321045	0.99958	-1.604	0.00878	-1.21475	0.00238	1.08183	0.0311	-0.465961	0.924185
MedtrR108_hic.HiC_scaffold_5.4249	Medtr5g095120	RHN57961.1 putative leucine-rich repeat-containing, plant-type, leucine-rich repeat domain, L [Medicago truncatula]	-2.93957	3.19e-15	-2.68553	3.63e-10	0.486005	0.99958	-0.46734	0.999456	-2.26058	7.77e-10	1.15936	0.311971	-0.0532163	0.999166
MedtrR108_hic.HiC_scaffold_5.3339	Medtr5g077850	RHN56895.1 putative nepenthesin [Medicago truncatula]	-2.63461	3.24e-15	-2.34025	1.82e-12	0.527816	0.749398	-1.04103	0.00694	-1.14985	0.00294	2.00963	7.74e-08	0.152148	0.998773
MedtrR108_hic.HiC_scaffold_2.1874	Medtr2g041960	RHN73641.1 putative protein kinase RLK-Pelle-RLCK-VIIa-2 family [Medicago truncatula]	-1.84474	3.42e-15	-2.52485	3.88e-24	0.213327	0.99958	-0.79131	0.331818	-1.39535	2.28e-07	0.664061	0.331689	0.34567	0.932288
MedtrR108_hic.HiC_scaffold_3.3377	Medtr3g082700	RHN69069.1 putative phosphate-transporting ATPase [Medicago truncatula]	-1.49536	3.73e-15	-1.55022	3.81e-20	-0.0559607	0.99958	-0.220927	0.99462	-0.999283	6.75e-05	0.439214	0.324788	0.336595	0.61754
MedtrR108_hic.HiC_scaffold_5.176	Medtr5g007640	RHN53397.1 putative acid--thiol ligase [Medicago truncatula]	-1.37812	6.78e-15	-1.2586	1.94e-08	0.353083	0.839467	-0.179594	0.991285	-0.999386	4.25e-07	0.730069	0.01	0.0827693	0.998773
MedtrR108_hic.HiC_scaffold_1.4402	Medtr1g097850	RHN81639.1 putative phosphotransferase with an alcohol group as acceptor [Medicago truncatula]	-1.53555	1.69e-14	-1.5112	1.68e-15	-0.979312	0.942912	-1.24983	0.554321	-0.683596	0.648364	-0.124984	0.969743	-0.412937	0.619153
MedtrR108_hic.HiC_scaffold_7.4560	Medtr7g113130	RHN49258.1 putative NAD(P)H oxidase (H(2)O(2)-forming) [Medicago truncatula]	-1.1643	1.73e-14	-0.983644	4.09e-07	-0.550827	0.67007	-0.618561	0.041	-1.02757	3.43e-07	-0.415193	0.515473	-0.657346	0.00814
MedtrR108_hic.HiC_scaffold_4.3360	Medtr4g086620	RHN62235.1 hypothetical protein MtrunA17_Chr4g0045231 [Medicago truncatula]	-1.77587	1.89e-14	-2.14546	1.56e-15	0.521023	0.67007	-0.703935	0.596281	-1.41546	2.8e-09	0.878149	0.0223	0.0234642	0.999539
MedtrR108_hic.HiC_scaffold_5.4416	Medtr5g098170	RHN58159.1 putative caffeate O-methyltransferase [Medicago truncatula]	-1.75417	2.21e-14	-2.11203	4.57e-19	0.79174	0.0959	0.0711873	0.999678	-2.0139	6.04e-15	0.528688	0.236713	0.174945	0.988461
MedtrR108_hic.HiC_scaffold_5.4405	Medtr5g097910	RHN58146.1 putative 6'-deoxychalcone synthase [Medicago truncatula]	-1.59059	4.55e-14	-1.28107	5.22e-06	0.143571	0.99958	-0.132503	0.999678	-1.18362	1.66e-06	0.548232	0.0588	-0.0317234	0.998773
MedtrR108_hic.HiC_scaffold_8.3392	Medtr4g099260	RHN63175.1 putative potassium transporter [Medicago truncatula]	-2.37446	4.55e-14	-2.45228	1.29e-19	1.04349	0.151848	0.430734	0.980414	-1.57517	9.03e-07	1.84276	2.85e-05	1.31551	0.0194
MedtrR108_hic.HiC_scaffold_7.416	Medtr7g016700	RHN44507.1 putative naringenin-chalcone synthase [Medicago truncatula]	-2.06518	5.33e-14	-2.01611	0.00446	-0.368373	0.99958	-1.33547	0.0107	-1.91242	1.31e-08	-0.211971	0.97418	-1.23214	0.517647
MedtrR108_hic.HiC_scaffold_4.683	Medtr4g021260	RHN59084.1 hypothetical protein MtrunA17_Chr4g0009451 [Medicago truncatula]	-1.61555	5.66e-14	-1.24086	1.05e-08	-0.350985	0.99958	-0.40817	0.884127	-1.16714	1.59e-05	0.0961226	0.971234	-0.329347	0.846708
MedtrR108_hic.HiC_scaffold_4.3453	Medtr4g088190	RHN62338.1 Isoflavone 4'-O-methyltransferase [Medicago truncatula]	-1.38378	7.27e-14	-1.02954	3.76e-05	-0.0226572	0.99958	-0.104446	0.999678	-1.0918	5.44e-07	0.267883	0.627077	-0.162754	0.96976
MedtrR108_hic.HiC_scaffold_5.2484	Medtr5g055680	RHN55874.1 putative codeine 3-O-demethylase [Medicago truncatula]	-1.76286	8.35e-14	-2.66667	4.78e-21	0.742664	0.769964	-0.331825	0.999456	-2.40255	5.59e-18	0.101307	0.977491	-0.0637915	0.998773
MedtrR108_hic.HiC_scaffold_3.5223	Medtr3g114750	RHN71179.1 hypothetical protein MtrunA17_Chr3g0143431 [Medicago truncatula]	-1.83113	1.17e-13	-1.71907	1.25e-12	-0.096175	0.99958	-1.02797	0.0239	-1.61226	7.41e-09	0.124111	0.969743	-0.914815	0.0298
MedtrR108_hic.HiC_scaffold_5.1779	Medtr5g037710	RHN55248.1 putative TIR domain-containing protein [Medicago truncatula]	-2.01104	1.17e-13	-1.97423	1.65e-09	0.10694	0.99958	-0.55881	0.842607	-1.28719	2.04e-05	0.831394	0.175066	0.128128	0.998773
MedtrR108_hic.HiC_scaffold_8.2742	Medtr8g070540	RHN41722.1 putative CTP synthase (glutamine hydrolyzing) [Medicago truncatula]	1.30322	1.5e-13	1.37379	1.72e-13	-0.400704	0.884267	-0.213606	0.982474	0.737721	0.00644	-0.968717	0.000308	-0.845285	4.58e-05
MedtrR108_hic.HiC_scaffold_2.942	Medtr2g023930	RHN72546.1 putative transcription factor WRKY family [Medicago truncatula]	-1.3527	1.69e-13	-1.42118	9.39e-11	-0.245607	0.99958	-0.869935	5.25e-05	-1.31912	8.11e-12	-0.213062	0.89632	-0.763362	0.00678
MedtrR108_hic.HiC_scaffold_2.2822	Medtr2g069420	RHN74591.1 putative cysteine-rich transmembrane CYSTM domain-containing protein [Medicago truncatula]	-1.73938	1.69e-13	-1.91812	4.83e-09	-0.368794	0.99958	-1.90638	4.22e-05	-0.673275	0.106031	0.695426	0.334532	-0.662556	0.732326
MedtrR108_hic.HiC_scaffold_4.386	Medtr0433s0040	RHN58694.1 putative plant disease resistance response protein [Medicago truncatula]	-1.72495	1.69e-13	-2.09151	4.39e-11	0.623897	0.440871	0.401495	0.926198	-2.05699	1.21e-13	0.290476	0.761682	0.438942	0.84989
MedtrR108_hic.HiC_scaffold_3.2056	Medtr3g060280	RHN67421.1 putative cellulose synthase (UDP-forming) [Medicago truncatula]	-1.65581	1.81e-13	-1.56359	1.07e-07	0.581023	0.594962	0.0557363	0.999678	-1.20693	1.11e-06	1.02976	0.00353	0.415183	0.866419
MedtrR108_hic.HiC_scaffold_7.22	Medtr7g405830	RHN43969.1 putative pirin, rmlC-like jelly roll [Medicago truncatula]	-2.35119	2.03e-13	-2.03992	1.41e-08	-0.651364	0.99958	-1.06679	0.482185	-1.05288	0.105409	0.643084	0.781299	-0.0754807	0.998773
MedtrR108_hic.HiC_scaffold_7.415	Medtr7g016720	RHN44508.1 putative naringenin-chalcone synthase [Medicago truncatula]	-2.10541	2.59e-13	-1.99613	1.69e-06	-0.824162	0.99958	-1.87566	0.2309	-1.95433	0.247097	-0.689331	0.637058	-1.82598	0.0357
MedtrR108_hic.HiC_scaffold_1.4405	Medtr1g098140	RHN81642.1 putative naringenin-chalcone synthase [Medicago truncatula]	-1.72187	2.79e-13	-1.33851	0.12659	-1.18499	0.0966	-0.829722	0.349747	-1.53794	5.27e-06	-1.0024	0.0246	-1.02957	0.737108
MedtrR108_hic.HiC_scaffold_5.85	Medtr5g006070	RHN53296.1 putative major facilitator, sugar transporter, major facilitator superfamily [Medicago truncatula]	-1.45551	6.39e-13	-1.50678	4.22e-07	-0.0192222	0.99958	-0.387415	0.999678	-0.733012	0.168333	0.701494	0.219657	0.391228	0.979039
MedtrR108_hic.HiC_scaffold_4.864	Medtr4g025730	RHN59304.1 putative pectinesterase [Medicago truncatula]	-1.5682	7.5e-13	-1.70314	1.72e-14	0.785567	0.77779	-0.716009	0.362436	-0.925181	0.016	1.42839	0.187636	0.0647263	0.998773
MedtrR108_hic.HiC_scaffold_8.1967	Medtr8g059150	RHN40885.1 putative polar-amino-acid-transporting ATPase [Medicago truncatula]	1.2316	1.17e-12	0.873599	8.35e-06	0.0156616	0.99958	0.288736	0.894757	0.787552	0.0087	-0.43138	0.19482	0.207427	0.815992
MedtrR108_hic.HiC_scaffold_3.1154	Medtr3g437870	RHN66609.1 putative sulfate-transporting ATPase [Medicago truncatula]	-1.16516	1.23e-12	-1.36087	3.24e-15	0.121998	0.99958	-0.577821	0.349891	-0.669488	0.000376	0.615778	0.0599	0.118073	0.996529
MedtrR108_hic.HiC_scaffold_1.433	NA	NA	-1.64959	2.41e-12	-1.58685	9.27e-10	-0.143857	0.99958	-0.208932	0.912647	-0.200351	0.85469	1.30333	1.74e-08	1.1855	1.09e-13
MedtrR108_hic.HiC_scaffold_2.4390	Medtr2g101640	RHN76384.1 putative proton-dependent oligopeptide transporter family, major facilitator superfamily [Medicago truncatula]	-1.60643	2.41e-12	-1.58327	5.28e-07	-0.79871	0.216337	-0.662391	0.418212	-0.9672	0.00761	-0.16106	0.924663	-0.0417031	0.998773
MedtrR108_hic.HiC_scaffold_5.400	Medtr5g011120	RHN53657.1 Non-functional protein STAY-GREEN [Medicago truncatula]	-1.32129	2.41e-12	-0.779353	0.000206	0.262705	0.99958	-0.131478	0.999678	-0.376162	0.392333	1.20605	1.48e-05	0.278064	0.718109
MedtrR108_hic.HiC_scaffold_4.42	Medtr4g005750	RHN58261.1 putative acid--thiol ligase [Medicago truncatula]	-1.57154	2.52e-12	-1.63898	0.0238	0.0644991	0.99958	-0.184622	0.999678	-1.32779	8.37e-05	0.307808	0.789136	0.128946	0.998773
MedtrR108_hic.HiC_scaffold_4.3299	Medtr4g485630	RHN62167.1 putative flavonol 7-O-beta-glucosyltransferase [Medicago truncatula]	1.29041	2.61e-12	1.38709	0.036	1.03767	0.99958	0.646935	0.999456	0.287495	0.952485	0.037485	0.993123	-0.445233	0.965208
MedtrR108_hic.HiC_scaffold_6.1380	Medtr6g043240	RHN51306.1 putative peroxidase [Medicago truncatula]	1.05131	2.61e-12	0.322737	0.192169	0.7038	0.0176	0.189498	0.980414	0.13254	0.874614	-0.217195	0.584248	0.00363701	0.999539
MedtrR108_hic.HiC_scaffold_3.5006	Medtr3g110320	RHN70899.1 putative glycoside hydrolase family 18, catalytic domain, glycoside hydrolase superfamily [Medicago truncatula]	-2.09334	2.97e-12	-2.36142	8.9e-16	-0.237772	0.99958	-1.18342	0.452661	-1.72901	1.14e-06	0.123822	0.985902	-0.54879	0.922122
MedtrR108_hic.HiC_scaffold_8.3970	Medtr4g112430	RHN63800.1 putative phospholipid-translocating ATPase [Medicago truncatula]	-1.26208	3.35e-12	-1.03261	1.25e-05	-0.536935	0.686735	-0.477437	0.428993	-1.3624	6.11e-08	-0.63738	0.0682	-0.801803	0.00192
MedtrR108_hic.HiC_scaffold_1.702	Medtr1g010210	RHN76858.1 hypothetical protein MtrunA17_Chr1g0148451 [Medicago truncatula]	-1.61862	4.49e-12	-1.89294	1.41e-14	0.5504	0.0461	-0.44603	0.297811	-0.916669	0.000991	1.24895	6.54e-09	0.536153	0.163791
MedtrR108_hic.HiC_scaffold_1.270	Medtr1g021070	RHN77360.1 hypothetical protein MtrunA17_Chr1g0153961 [Medicago truncatula]	-1.08818	4.79e-12	-0.848472	0.00108	-0.153136	0.99958	-0.274954	0.980414	-1.13781	0.000148	-0.202804	0.86716	-0.557916	0.199127
MedtrR108_hic.HiC_scaffold_3.2400	Medtr3g466180	RHN67822.1 putative peroxidase [Medicago truncatula]	-2.70494	4.79e-12	-4.0064	1.47e-30	1.11201	0.679288	0.0388208	0.999678	-2.7635	1e-09	1.06061	0.384441	1.28944	0.20422
MedtrR108_hic.HiC_scaffold_7.4184	Medtr7g106340	RHN48788.1 putative aminoacyltransferase, E1 ubiquitin-activating enzyme [Medicago truncatula]	-1.53945	5.69e-12	-1.65616	0.00563	-0.792493	0.99958	-1.36892	0.547916	-1.83751	0.0268	-1.08686	0.634614	-1.5385	0.000952
MedtrR108_hic.HiC_scaffold_4.1031	Medtr4g031800	RHN59507.1 putative UDP-glucuronosyl/UDP-glucosyltransferase [Medicago truncatula]	1.4699	6.56e-12	1.3623	0.0242	0.929165	0.99958	0.398229	0.999678	0.688748	0.736747	0.149283	0.975146	-0.267403	0.985932
MedtrR108_hic.HiC_scaffold_2.4587	Medtr2g105060	RHN76598.1 putative transcription factor WRKY family [Medicago truncatula]	-1.16021	8.45e-12	-1.18957	7.06e-06	-0.669575	0.99958	-0.810628	0.965116	-1.60894	0.139049	-1.11617	0.372456	-1.2203	4.58e-05
MedtrR108_hic.HiC_scaffold_8.3027	Medtr8g077135	RHN42077.1 hypothetical protein MtrunA17_Chr8g0372911 [Medicago truncatula]	-1.25925	8.88e-12	-1.0341	0.000219	-0.821026	0.420376	-0.50998	0.34772	-1.24973	1.88e-08	-0.811464	0.124193	-0.722096	0.103776
MedtrR108_hic.HiC_scaffold_5.2964	Medtr5g070010	RHN56452.1 putative oxidoreductase [Medicago truncatula]	-1.61934	1.16e-11	-1.30876	4.14e-09	0.3121	0.99958	0.227112	0.999456	-1.69721	1.59e-08	0.230053	0.864405	-0.15611	0.97222
MedtrR108_hic.HiC_scaffold_2.4243	Medtr2g099140	RHN76215.1 hypothetical protein MtrunA17_Chr2g0329621 [Medicago truncatula]	-2.39433	1.32e-11	-1.97242	5.41e-12	-0.211145	0.99958	-1.17297	0.145389	-1.05329	0.00138	1.1318	0.263957	-0.250911	0.986667
MedtrR108_hic.HiC_scaffold_8.2695	Medtr8g069775	RHN41661.1 putative major facilitator superfamily [Medicago truncatula]	1.47785	1.57e-11	1.90372	8.73e-18	-0.916168	3.18e-05	-0.121374	0.999678	1.65687	2.88e-11	-0.739107	0.000149	-0.363811	0.396306
MedtrR108_hic.HiC_scaffold_1.3567	Medtr1g080990	RHN80671.1 hypothetical protein MtrunA17_Chr1g0190821 [Medicago truncatula]	-2.06159	1.85e-11	-2.06311	0.0389	0.972535	0.0438	-0.745069	0.452661	-2.01593	4.18e-09	1.01553	0.00814	-0.696128	0.781736
MedtrR108_hic.HiC_scaffold_2.175	Medtr2g008710	RHN71640.1 putative peroxidase [Medicago truncatula]	-1.97691	2.05e-11	-2.66413	3.22e-13	-0.746524	0.906696	-0.972325	0.697477	-0.838403	0.141721	0.395865	0.891007	0.849414	0.780789
MedtrR108_hic.HiC_scaffold_5.1530	Medtr5g032420	RHN54946.1 putative mitochondrial carrier domain-containing protein [Medicago truncatula]	-1.43956	2.3e-11	-1.47152	1.07e-09	-0.411175	0.99958	-0.351124	0.924932	-1.28171	0.000395	-0.254001	0.871813	-0.152813	0.971003
MedtrR108_hic.HiC_scaffold_4.2521	Medtr4g069500	RHN61262.1 putative major facilitator, sugar transporter, major facilitator superfamily [Medicago truncatula]	-1.47374	2.35e-11	-1.45241	4.28e-08	0.18756	0.99958	-0.0129557	0.999678	-1.45811	1.16e-08	0.200834	0.872602	-0.0126912	0.999539
MedtrR108_hic.HiC_scaffold_4.5121	Medtr8g102620	RHN43629.1 putative malate dehydrogenase (oxaloacetate-decarboxylating) (NADP(+)) [Medicago truncatula]	-1.13414	2.48e-11	-1.48906	2.01e-17	0.568142	0.341536	-0.116024	0.999678	-1.02454	1.48e-06	0.676622	0.0133	0.354663	0.477566
MedtrR108_hic.HiC_scaffold_7.3338	Medtr7g091370	RHN47839.1 putative transcription factor HSF-type-DNA-binding family [Medicago truncatula]	-1.43261	2.48e-11	-1.5523	4.13e-07	-0.0948818	0.99958	-0.378873	0.982421	-1.61928	4.58e-07	-0.281536	0.86716	-0.438718	0.846708
MedtrR108_hic.HiC_scaffold_7.2403	Medtr7g074240	RHN46732.1 putative EF-hand domain pair protein [Medicago truncatula]	-1.65386	2.6e-11	-1.37764	5.12e-05	-0.815776	0.484634	-1.01634	0.0456	-1.57562	2.83e-07	-0.737746	0.248012	-1.21012	0.0162
MedtrR108_hic.HiC_scaffold_6.196	Medtr6g007767	RHN49874.1 putative heme peroxidase [Medicago truncatula]	0.948432	3.54e-11	0.290372	0.194159	0.642068	0.131105	0.405037	0.547916	0.0804086	0.945708	-0.227101	0.560345	0.200912	0.78448
MedtrR108_hic.HiC_scaffold_4.2475	Medtr4g068457	RHN61207.1 putative [Myosin heavy-chain] kinase transcription factor WD40-like family [Medicago truncatula]	-2.32637	3.66e-11	-2.30648	1.35e-07	0.0246413	0.99958	-1.81799	0.00622	-1.49856	1.99e-05	0.857266	0.504008	-1.01593	0.653849
MedtrR108_hic.HiC_scaffold_5.921	Medtr5g020800	RHN54236.1 putative 2'-hydroxyisoflavone reductase [Medicago truncatula]	-1.02252	3.66e-11	-1.04594	3.42e-07	0.246515	0.997644	0.0969203	0.999678	-1.11063	6.09e-07	0.15701	0.821211	0.0375848	0.998773
MedtrR108_hic.HiC_scaffold_1.4407	Medtr1g097935	RHN81647.1 putative naringenin-chalcone synthase [Medicago truncatula]	-2.2286	3.98e-11	-1.26249	0.211548	-0.952201	0.717514	-0.965545	0.210183	-1.47872	9.61e-05	-0.200799	0.969743	-1.17835	0.204102
MedtrR108_hic.HiC_scaffold_4.2399	Medtr4g066240	RHN61119.1 putative beta-glucosidase [Medicago truncatula]	-2.41324	4e-11	-3.77233	1.88e-26	1.29779	0.975633	-3.85457	1.56e-08	-1.15054	0.0932	2.56366	0.0792	-1.24167	0.582127
MedtrR108_hic.HiC_scaffold_6.808	Medtr6g022790	RHN50574.1 putative amino acid transporter, transmembrane domain-containing protein [Medicago truncatula]	-1.78927	4.34e-11	-1.77631	7.46e-12	0.517588	0.817877	-0.144774	0.999678	-1.28102	7.63e-06	1.02594	0.0242	0.355518	0.835019
MedtrR108_hic.HiC_scaffold_1.1565	Medtr1g043080	RHN78598.1 putative transcription factor MYB-HB-like family [Medicago truncatula]	-1.67192	5.28e-11	-2.05023	1.12e-12	0.117714	0.99958	-0.420203	0.936899	-1.52842	5.31e-08	0.260537	0.919044	0.104718	0.998773
MedtrR108_hic.HiC_scaffold_5.2734	Medtr5g064530	RHN56166.1 hypothetical protein MtrunA17_Chr5g0426511 [Medicago truncatula]	-1.48078	5.41e-11	-1.22775	9.88e-10	0.229646	0.99958	0.100907	0.999678	-1.32964	5.22e-08	0.377407	0.55073	0.00571947	0.999539
MedtrR108_hic.HiC_scaffold_3.188	Medtr3g009050	RHN65400.1 putative leucine-rich repeat-containing, plant-type, leucine-rich repeat domain, L [Medicago truncatula]	-2.39658	5.78e-11	-3.37275	4.63e-20	0.019028	0.99958	-0.636229	0.982474	-2.35074	2.6e-07	0.0736433	0.993123	0.397915	0.979917
MedtrR108_hic.HiC_scaffold_1.4476	Medtr1g099320	RHN81724.1 putative chitinase [Medicago truncatula]	-2.04842	5.8e-11	-2.82152	4.77e-17	0.941791	0.813025	-0.153241	0.999678	-1.76608	7.17e-05	1.23197	0.570301	0.904706	0.344102
MedtrR108_hic.HiC_scaffold_7.2074	Medtr7g065980	RHN46321.1 putative laccase [Medicago truncatula]	-1.27927	6.24e-11	-1.44516	1.44e-13	0.599251	0.110605	0.164206	0.999456	-1.10086	1.76e-06	0.776105	0.000548	0.514807	0.0814
MedtrR108_hic.HiC_scaffold_5.705	Medtr5g016660	RHN53990.1 putative soyasapogenol B glucuronide galactosyltransferase [Medicago truncatula]	1.233	6.31e-11	1.07732	7.38e-05	0.810615	0.531361	0.477378	0.708523	0.307508	0.737249	-0.114329	0.969743	-0.285227	0.835627
MedtrR108_hic.HiC_scaffold_5.1072	Medtr5g023260	RHN54400.1 putative amino acid transporter, transmembrane domain-containing protein [Medicago truncatula]	-1.48613	7.94e-11	-1.02638	0.284598	-0.697058	0.521405	-0.484822	0.870163	-0.991492	0.0185	-0.205194	0.848067	-0.448106	0.975148
MedtrR108_hic.HiC_scaffold_1.4406	Medtr1g098140	RHN81642.1 putative naringenin-chalcone synthase [Medicago truncatula]	-1.63783	1.47e-10	-1.3109	0.247274	-1.58391	0.00609	-0.782236	0.141028	-1.18951	0.00207	-1.13497	0.0099	-0.660006	0.938331
MedtrR108_hic.HiC_scaffold_7.3923	Medtr7g101395	RHN48488.1 putative phenylalanine ammonia-lyase [Medicago truncatula]	-1.55455	1.78e-10	-1.31285	0.19146	-0.822481	0.4096	-0.936327	0.00528	-1.40776	3.06e-06	-0.677004	0.281915	-1.03236	0.669836
MedtrR108_hic.HiC_scaffold_8.3875	Medtr4g109170	RHN63703.1 putative transferase, protein kinase RLK-Pelle-LRR-Xb-2 family [Medicago truncatula]	-1.38715	1.89e-10	-0.834106	0.00226	-0.406319	0.954745	-0.669928	0.180987	-0.6239	0.00972	0.357085	0.789136	-0.45556	0.64266
MedtrR108_hic.HiC_scaffold_2.3445	Medtr2g084010	RHN75335.1 putative peroxidase [Medicago truncatula]	-2.07046	2.14e-10	-2.38735	3.39e-11	0.199894	0.99958	-0.163203	0.999678	-2.23287	4.39e-07	0.0366337	0.993748	-0.000915	0.999852
MedtrR108_hic.HiC_scaffold_2.3569	Medtr2g086530	RHN75460.1 putative glucan endo-1,3-beta-D-glucosidase [Medicago truncatula]	-1.09979	2.36e-10	-0.818633	0.000184	-0.669538	0.682369	-0.705719	0.483026	-0.746573	0.106334	-0.319957	0.651436	-0.627191	0.174778
MedtrR108_hic.HiC_scaffold_6.2391	Medtr6g071400	RHN52305.1 putative Late embryogenesis abundant protein, LEA-14 [Medicago truncatula]	-1.52666	3e-10	-1.71256	5.47e-13	0.0449076	0.99958	-0.404331	0.683903	-0.808179	0.00975	0.761216	0.0061	0.506398	0.321538
MedtrR108_hic.HiC_scaffold_5.2829	NA	RHN40110.1 putative RNA-directed DNA polymerase [Medicago truncatula]	-3.94798	3.03e-10	-5.55393	1.62e-11	0.590485	NA	0.795615	NA	-4.87059	7.14e-11	-0.341895	0.974918	1.4787	0.925435
MedtrR108_hic.HiC_scaffold_3.3159	Medtr3g078550	RHN68823.1 putative oxidoreductase [Medicago truncatula]	-1.2756	3.62e-10	-1.46284	1.29e-13	0.341161	0.99958	-0.439802	0.624993	-0.686932	0.0254	0.927456	0.00895	0.342576	0.635551
MedtrR108_hic.HiC_scaffold_5.768	Medtr5g017850	RHN54061.1 putative peroxidase [Medicago truncatula]	-1.99204	3.89e-10	-3.884	7.83e-24	1.44811	0.319008	-0.666412	0.999678	-1.39918	0.0477	2.04137	3.18e-06	1.81644	0.290418
MedtrR108_hic.HiC_scaffold_7.2420	Medtr7g074710	RHN46758.1 Vestitone reductase [Medicago truncatula]	-1.38374	4.44e-10	-1.57858	8.69e-13	0.603417	0.0522	0.228554	0.972925	-1.35346	2.12e-08	0.631771	0.0162	0.458655	0.285602
MedtrR108_hic.HiC_scaffold_8.3652	Medtr4g104880	RHN63456.1 putative PB1 domain, Zinc finger, ZZ-type, Next to BRCA1, central domain-containing protein [Medicago truncatula]	0.942398	6.38e-10	0.751872	5.37e-06	-0.0219855	0.99958	-0.247126	0.868059	0.818598	3.35e-06	-0.147986	0.848979	-0.174773	0.890408
MedtrR108_hic.HiC_scaffold_7.3921	Medtr7g101395	RHN48488.1 putative phenylalanine ammonia-lyase [Medicago truncatula]	-1.32996	6.79e-10	-1.23345	0.164963	-0.627327	0.67007	-0.471478	0.846061	-1.21564	0.000187	-0.5143	0.335292	-0.452537	0.975148
MedtrR108_hic.HiC_scaffold_4.2763	Medtr4g075150	RHN61591.1 putative carboxypeptidase D [Medicago truncatula]	-2.06618	6.83e-10	-1.86503	4.74e-09	0.548404	0.821257	0.266014	0.999678	-1.49263	1.94e-05	1.11851	0.0285	0.636883	0.770416
MedtrR108_hic.HiC_scaffold_1.3624	Medtr1g082550	RHN80746.1 putative transcription factor C2H2 family [Medicago truncatula]	-1.39215	8.3e-10	-1.31363	4.68e-08	-0.201683	0.99958	-0.53772	0.430177	-1.25436	9.1e-07	-0.0625233	0.986221	-0.472879	0.476811
MedtrR108_hic.HiC_scaffold_1.5302	Medtr1g115820	RHN82738.1 Chalcone--flavonone isomerase [Medicago truncatula]	-1.01962	9.91e-10	-1.17291	7.55e-09	0.426034	0.804359	0.0818703	0.999678	-1.04456	6.1e-05	0.399052	0.281915	0.215514	0.870761
MedtrR108_hic.HiC_scaffold_7.642	Medtr7g023740	RHN44759.1 putative leucine-rich repeat-containing, plant-type, leucine-rich repeat domain, L [Medicago truncatula]	-2.50447	1e-09	-2.91628	0.00425	-0.575889	0.99958	-2.55655	0.000219	-1.62953	0.00147	0.296296	0.959721	-1.26645	0.643549
MedtrR108_hic.HiC_scaffold_2.571	Medtr2g016530	RHN72113.1 putative protein kinase RLK-Pelle-LRR-XII-1 family [Medicago truncatula]	-2.41707	1.02e-09	-3.92491	1.45e-17	0.201717	0.99958	-1.38108	0.755803	-2.35378	6.08e-07	0.27123	0.969743	0.207664	0.998773
MedtrR108_hic.HiC_scaffold_4.2902	Medtr4g078110	RHN61740.1 putative geraniol 8-hydroxylase [Medicago truncatula]	-5.46287	1.02e-09	-4.50063	3.54e-11	2.42626	NA	0.609163	NA	-5.28603	6.55e-10	2.62416	0.398834	-0.192037	0.998773
MedtrR108_hic.HiC_scaffold_4.459	Medtr4g415290	RHN58773.1 putative transferase [Medicago truncatula]	-1.6943	1.12e-09	-1.39308	2.24e-09	0.452547	0.982218	0.416251	0.908824	-1.47569	3.32e-06	0.66704	0.386828	0.339047	0.816544
MedtrR108_hic.HiC_scaffold_4.3963	Medtr4g094775	RHN62935.1 Isoflavone 2'-hydroxylase [Medicago truncatula]	-1.04774	1.12e-09	-1.16845	3.35e-08	0.367704	0.822023	0.0326071	0.999678	-1.25061	2.82e-09	0.163769	0.889861	-0.0445043	0.998773
MedtrR108_hic.HiC_scaffold_1.3612	Medtr1g082360	RHN80729.1 putative phosphoric monoester hydrolase [Medicago truncatula]	-1.42453	1.27e-09	-1.24513	1.08e-07	-0.318185	0.99958	-0.798151	0.208587	-0.540178	0.320162	0.563646	0.423263	-0.0862687	0.998773
MedtrR108_hic.HiC_scaffold_7.1976	Medtr7g063270	RHN46185.1 putative tropinone reductase I [Medicago truncatula]	-2.19877	1.27e-09	-0.952481	0.00872	-0.155714	0.99958	0.144661	0.999678	-0.678645	0.217001	1.36355	0.000668	0.426988	0.54851
MedtrR108_hic.HiC_scaffold_2.3343	Medtr2g081810	RHN75235.1 putative NAD(P)H dehydrogenase (quinone) [Medicago truncatula]	-1.43538	1.28e-09	-1.68301	3.85e-12	0.308713	0.99958	-0.270797	0.982474	-1.3903	3.3e-06	0.349639	0.590953	0.0272149	0.998773
MedtrR108_hic.HiC_scaffold_5.1415	Medtr5g029990	RHN54824.1 putative cinnamoyl-CoA reductase [Medicago truncatula]	-1.33565	1.34e-09	-1.11687	4.75e-08	-0.213583	0.99958	-0.447395	0.5189	-0.756981	0.00582	0.363811	0.645467	-0.0824957	0.998773
MedtrR108_hic.HiC_scaffold_2.1003	Medtr2g025640	RHN72622.1 putative fumarylacetoacetase [Medicago truncatula]	-1.10868	1.35e-09	-1.09678	4.59e-09	0.282152	0.884267	0.133609	0.999456	-1.10619	2.18e-08	0.282497	0.606224	0.12888	0.955629
MedtrR108_hic.HiC_scaffold_3.2215	Medtr3g463060	RHN67593.1 putative oxidoreductase [Medicago truncatula]	-1.30737	1.35e-09	-1.5267	6.29e-17	0.694647	0.47883	0.291307	0.990458	-1.60655	5.6e-07	0.393611	0.460333	0.219559	0.876184
MedtrR108_hic.HiC_scaffold_5.3183	Medtr5g074970	RHN56718.1 putative peroxidase [Medicago truncatula]	-1.19515	1.44e-09	-1.49982	1.31e-06	0.37282	0.702557	-0.408876	0.577342	-0.998105	2.89e-06	0.568837	0.0609	0.0935973	0.998773
MedtrR108_hic.HiC_scaffold_2.1153	Medtr2g028830	RHN72798.1 putative transcription factor C2H2 family [Medicago truncatula]	-1.67822	1.75e-09	-1.47991	3.23e-06	-0.09582	0.99958	-0.672152	0.255882	-0.50059	0.172805	1.07874	0.00204	0.312378	0.947593
MedtrR108_hic.HiC_scaffold_7.2826	Medtr7g082530	RHN47269.1 putative protein kinase RLK-Pelle-WAK-LRK10L-1 family [Medicago truncatula]	-1.31753	1.81e-09	-1.40676	7.83e-07	-0.506709	0.892859	-0.550774	0.591889	-1.42396	5.09e-08	-0.6132	0.342571	-0.564971	0.536274
MedtrR108_hic.HiC_scaffold_7.640	Medtr7g023690	RHN44757.1 putative leucine-rich repeat-containing, plant-type, leucine-rich repeat domain, L [Medicago truncatula]	-3.82405	2.13e-09	-3.66347	3.81e-11	1.16985	0.99958	-2.88077	0.0574	-1.37596	0.0528	3.6215	0.323338	-0.624763	0.994423
MedtrR108_hic.HiC_scaffold_4.3117	Medtr4g081870	RHN61988.1 putative transcription factor NAM family [Medicago truncatula]	-2.76836	2.14e-09	-4.23457	1.42e-13	1.28031	0.561984	-1.73157	0.287836	-1.48791	0.0152	2.55794	0.00024	0.989231	0.947358
MedtrR108_hic.HiC_scaffold_5.4403	Medtr5g097910	RHN58146.1 putative 6'-deoxychalcone synthase [Medicago truncatula]	-1.70283	2.19e-09	-1.40141	3.84e-05	-0.330264	0.99958	-0.0323674	0.999678	-1.19522	0.00073	0.176072	0.943783	0.177413	0.988461
MedtrR108_hic.HiC_scaffold_4.3580	Medtr4g089155	RHN62480.1 putative carboxypeptidase D [Medicago truncatula]	1.21132	2.26e-09	1.31004	7.14e-12	0.493519	0.99958	0.838209	0.0127	0.5528	0.238545	-0.166573	0.974607	0.0849072	0.979039
MedtrR108_hic.HiC_scaffold_8.638	Medtr8g018730	RHN39365.1 putative linoleate 9S-lipoxygenase [Medicago truncatula]	0.979659	2.29e-09	0.626983	0.503672	0.862197	0.97141	0.377823	0.999678	-0.173831	0.965627	-0.290014	0.686463	-0.415569	0.957737
MedtrR108_hic.HiC_scaffold_7.4680	Medtr7g115220	RHN49407.1 putative rlpA-like protein, double-psi beta-barrel [Medicago truncatula]	-1.18912	2.41e-09	-1.85775	4.01e-21	0.615932	0.152918	0.337817	0.807399	-1.10282	2.79e-07	0.699888	0.0126	1.0985	1.26e-05
MedtrR108_hic.HiC_scaffold_5.652	Medtr5g015810	RHN53941.1 putative transcription regulator GNAT family [Medicago truncatula]	1.82308	2.75e-09	2.36222	1.83e-14	-0.79423	0.110605	0.237687	0.999456	1.96262	3.35e-08	-0.656252	0.0708	-0.157522	0.979039
MedtrR108_hic.HiC_scaffold_4.3893	Medtr4g094610	RHN62857.1 putative protein kinase RLK-Pelle-LRR-XII-1 family [Medicago truncatula]	-1.69619	2.84e-09	-1.63307	1.81e-06	-0.38003	0.99958	-1.64832	1.76e-06	-0.833745	0.0592	0.478611	0.735932	-0.846346	0.197654
MedtrR108_hic.HiC_scaffold_4.4725	Medtr8g095080	RHN43188.1 hypothetical protein MtrunA17_Chr8g0385111 [Medicago truncatula]	-1.58336	2.9e-09	-1.60502	2.35e-08	-0.4744	0.749398	-0.80341	0.0835	-1.11772	0.000923	-0.0115242	0.996437	-0.312875	0.876184
MedtrR108_hic.HiC_scaffold_3.4500	Medtr3g102100	RHN70310.1 putative transcription factor AP2-EREBP family [Medicago truncatula]	-2.41574	3.15e-09	-2.13734	1.02e-07	0.666003	0.856769	-0.440892	0.991285	-1.62429	0.000142	1.456	0.0244	0.0758861	0.998773
MedtrR108_hic.HiC_scaffold_5.2733	Medtr5g064530	RHN56166.1 hypothetical protein MtrunA17_Chr5g0426511 [Medicago truncatula]	-1.51824	3.18e-09	-1.28834	4.99e-07	0.344179	0.99958	0.128891	0.999678	-1.45242	2.27e-06	0.407842	0.673641	-0.029029	0.998773
MedtrR108_hic.HiC_scaffold_4.1502	Medtr4g046147	RHN60121.1 hypothetical protein MtrunA17_Chr4g0021961 [Medicago truncatula]	-1.33542	3.53e-09	-0.661151	0.0217	-0.608899	0.788664	-0.183572	0.999678	-0.95428	0.00439	-0.227455	0.915201	-0.471034	0.411319
MedtrR108_hic.HiC_scaffold_8.906	Medtr8g027345	RHN39689.1 putative transcription factor MYB-HB-like family [Medicago truncatula]	-1.73299	3.68e-09	-1.89131	3.36e-10	0.384037	0.99958	-0.297627	0.982369	-1.76332	1.39e-08	0.352699	0.832452	-0.16562	0.986949
MedtrR108_hic.HiC_scaffold_1.60	Medtr1g025340	RHN77615.1 hypothetical protein MtrunA17_Chr1g0156671 [Medicago truncatula]	-1.60017	4.45e-09	-1.23767	0.00442	-0.547012	0.99958	-0.701414	0.910186	-1.78662	0.000688	-0.73288	0.428279	-1.24439	0.127482
MedtrR108_hic.HiC_scaffold_7.3152	Medtr7g088470	RHN47648.1 putative non-reducing end alpha-L-arabinofuranosidase [Medicago truncatula]	1.42187	5.16e-09	1.03941	0.000132	0.252045	0.99958	0.178395	0.999456	0.847446	0.039	-0.321499	0.430149	-0.00787052	0.999539
MedtrR108_hic.HiC_scaffold_5.1151	Medtr5g024970	RHN54504.1 putative membrane transport protein [Medicago truncatula]	-2.25739	5.4e-09	-2.69868	7.46e-12	0.623155	0.844261	-0.00135772	0.999737	-1.64546	0.00011	1.23342	0.0392	1.05863	0.205787
MedtrR108_hic.HiC_scaffold_4.3452	Medtr4g088195	RHN62339.1 putative 2-hydroxyisoflavanone synthase [Medicago truncatula]	-1.37633	5.53e-09	-1.50718	3.05e-11	0.342971	0.795563	0.12694	0.999456	-1.34861	5.99e-10	0.370537	0.611738	0.290235	0.723798
MedtrR108_hic.HiC_scaffold_7.2041	Medtr7g065265	RHN46278.1 putative glutathione transferase [Medicago truncatula]	-1.78206	6.07e-09	-2.16726	1.68e-15	1.03186	0.10494	-0.0517742	0.999678	-2.02653	2.66e-12	0.785721	0.245482	0.0906163	0.998773
MedtrR108_hic.HiC_scaffold_2.1199	Medtr2g029850	RHN72854.1 putative peroxidase [Medicago truncatula]	-0.914967	7.43e-09	-1.28306	2.93e-14	0.431323	0.668708	0.137837	0.999678	-1.25277	9.16e-09	0.0903574	0.948492	0.174543	0.896114
MedtrR108_hic.HiC_scaffold_1.1271	Medtr1g034360	RHN78175.1 putative long-chain-fatty-acid--CoA ligase [Medicago truncatula]	-1.38707	7.56e-09	-1.20408	1.07e-07	0.426997	0.854109	0.436294	0.744685	-1.26535	1.66e-06	0.54576	0.307575	0.380865	0.655881
MedtrR108_hic.HiC_scaffold_4.3332	Medtr4g086190	RHN62204.1 putative transcription factor AP2-EREBP family [Medicago truncatula]	-1.90821	7.59e-09	-1.58934	1.44e-05	-0.734626	0.99958	-0.78015	0.999456	-2.01689	0.258042	-0.829901	0.473974	-1.18591	0.117686
MedtrR108_hic.HiC_scaffold_4.5379	NA	RHN43940.1 hypothetical protein MtrunA17_Chr8g0393251 [Medicago truncatula]	-1.00658	8.09e-09	-1.05681	1.97e-10	-0.153404	0.99958	-0.43143	0.428161	-0.740338	0.00277	0.110121	0.936307	-0.108684	0.975148
MedtrR108_hic.HiC_scaffold_8.2654	NA	RHN41608.1 hypothetical protein MtrunA17_Chr8g0367881 [Medicago truncatula]	-0.869217	8.27e-09	-0.913478	7.44e-05	-0.567064	0.679244	-0.994199	0.0048	-0.780868	0.00591	-0.47995	0.287512	-0.857734	0.325006
MedtrR108_hic.HiC_scaffold_6.762	Medtr6g021900	RHN50505.1 hypothetical protein MtrunA17_Chr6g0458151 [Medicago truncatula]	-2.93477	8.33e-09	-3.61578	1.2e-08	2.23884	0.0966	-0.366153	NA	-2.92122	1.37e-06	2.23987	0.0088	0.298201	0.998773
MedtrR108_hic.HiC_scaffold_2.1431	Medtr2g035170	RHN73119.1 putative START-like domain, Bet v I type allergen [Medicago truncatula]	-1.62266	9.34e-09	-1.70109	9.15e-08	0.386014	0.740735	-0.0848858	0.999678	-1.3571	2.9e-06	0.65071	0.140389	0.262087	0.944957
MedtrR108_hic.HiC_scaffold_4.1098	Medtr4g033435	RHN59584.1 putative CRAL-TRIO lipid binding domain, GOLD domain, CRAL/TRIO domain-containing protein [Medicago truncatula]	-1.20444	9.71e-09	-1.78813	8.03e-22	0.472866	0.0412	-0.498303	0.0834	-0.926982	9.22e-06	0.746618	0.00213	0.36831	0.333362
MedtrR108_hic.HiC_scaffold_8.3112	Medtr8g079050	RHN42183.1 putative triacylglycerol lipase [Medicago truncatula]	-1.75163	1.07e-08	-1.24457	1.39e-05	0.353411	0.9698	0.304138	0.977871	-1.32437	7.25e-05	0.776822	0.116343	0.231122	0.944957
MedtrR108_hic.HiC_scaffold_8.3842	Medtr4g108690	RHN63670.1 putative triacylglycerol lipase [Medicago truncatula]	-1.42869	1.13e-08	-1.02696	6.52e-06	0.197202	0.99958	0.113938	0.999678	-1.07181	9.25e-05	0.551547	0.320798	0.0762208	0.998773
MedtrR108_hic.HiC_scaffold_1.3138	Medtr1g072090	RHN80177.1 putative Seed maturation protein [Medicago truncatula]	1.86508	1.13e-08	2.3979	4.12e-18	0.103827	0.99958	0.281879	0.999456	1.30089	0.0113	-0.461715	0.742862	-0.807908	0.10524
MedtrR108_hic.HiC_scaffold_7.2791	Medtr7g481600	RHN47206.1 putative tripeptidyl-peptidase II [Medicago truncatula]	-1.21004	1.2e-08	-1.60741	1.56e-17	0.559101	0.152687	0.224251	0.984977	-1.44347	6.85e-13	0.3225	0.625998	0.393518	0.558621
MedtrR108_hic.HiC_scaffold_8.464	Medtr8g014360	RHN39138.1 putative sulfate-transporting ATPase [Medicago truncatula]	-0.811592	1.2e-08	-0.948559	5.46e-10	0.146375	0.99958	-0.0749062	0.999678	-0.80038	1.09e-05	0.155473	0.844193	0.0789076	0.989476
MedtrR108_hic.HiC_scaffold_5.1104	Medtr5g023980	RHN54439.1 putative transferase, protein kinase RLK-Pelle-RLCK-VIIa-2 family [Medicago truncatula]	-1.34825	1.37e-08	-1.3233	8.14e-07	-0.533908	0.993192	-0.928841	0.207939	-1.45521	0.000433	-0.638331	0.360983	-1.05002	0.00156
MedtrR108_hic.HiC_scaffold_1.2346	Medtr1g054635	RHN79321.1 putative oxidoreductase [Medicago truncatula]	1.24049	1.38e-08	1.65576	2.71e-13	-0.385336	0.865412	0.166774	0.999456	1.1548	2.02e-05	-0.473181	0.267405	-0.330194	0.53538
MedtrR108_hic.HiC_scaffold_5.182	Medtr5g007717	RHN53405.1 Chalcone synthase 4 [Medicago truncatula]	-1.87988	1.44e-08	-2.14844	0.0347	0.463698	0.99958	-0.855632	0.765437	-1.98021	1.13e-05	0.361739	0.897643	-0.685635	0.873318
MedtrR108_hic.HiC_scaffold_7.338	Medtr7g014570	RHN44409.1 Isoflavone-7-O-methyltransferase 6 [Medicago truncatula]	-2.29785	1.48e-08	-2.22486	5.17e-07	-0.0696363	0.99958	-0.717692	0.879092	-1.87825	5.23e-06	0.34736	0.909368	-0.373319	0.979039
MedtrR108_hic.HiC_scaffold_4.4752	Medtr8g095520	RHN43218.1 putative NAD(P)H oxidase (H(2)O(2)-forming) [Medicago truncatula]	-0.964276	1.54e-08	-1.03234	1.36e-09	0.285087	0.90294	0.0459302	0.999678	-0.693716	0.00149	0.554055	0.0231	0.391154	0.129801
MedtrR108_hic.HiC_scaffold_6.1170	Medtr6g035295	RHN51025.1 putative soyasapogenol B glucuronide galactosyltransferase [Medicago truncatula]	0.962391	1.57e-08	0.662415	0.00827	0.617439	0.668167	0.398087	0.760675	0.126949	0.92771	-0.21664	0.860573	-0.130626	0.975148
MedtrR108_hic.HiC_scaffold_5.3211	Medtr5g075450	RHN56748.1 Trans-cinnamate 4-monooxygenase [Medicago truncatula]	-0.814645	1.76e-08	-0.788076	0.000508	0.0720135	0.99958	-0.143754	0.999678	-0.477261	0.15509	0.407792	0.0224	0.17223	0.951479
MedtrR108_hic.HiC_scaffold_3.2763	Medtr3g070230	RHN68377.1 putative nematode resistance protein-like HSPRO1 [Medicago truncatula]	-1.04782	1.84e-08	-1.25363	9.1e-06	-0.45335	0.99958	-0.99472	0.751333	-1.07659	0.384583	-0.480852	0.844321	-0.811429	0.487026
MedtrR108_hic.HiC_scaffold_3.3038	Medtr3g075390	RHN68684.1 Vignain [Medicago truncatula]	-1.87578	1.98e-08	-1.22032	0.00119	1.17912	0.969426	-0.462898	0.909588	-0.292833	0.818328	2.75922	0.0389	0.468115	0.961175
MedtrR108_hic.HiC_scaffold_5.3163	Medtr5g074400	RHN56691.1 putative transcription factor WRKY family [Medicago truncatula]	-0.878905	2.26e-08	-0.875321	6.43e-07	-0.472552	0.738483	-0.585133	0.100727	-0.652541	0.00761	-0.247237	0.801081	-0.356258	0.400818
MedtrR108_hic.HiC_scaffold_6.2609	Medtr6g078290	RHN52575.1 putative proteinase inhibitor I3, Kunitz legume [Medicago truncatula]	-3.73555	2.26e-08	-4.43263	6.71e-10	0.60368	0.99958	-4.84833	0.0709	1.29798	0.807823	5.63017	9.95e-34	0.86619	0.970488
MedtrR108_hic.HiC_scaffold_2.213	Medtr2g009450	RHN71688.1 hypothetical protein MtrunA17_Chr2g0279541 [Medicago truncatula]	-1.45536	2.6e-08	-1.17744	8.21e-07	0.459228	0.767115	0.356021	0.812573	-1.46869	1.31e-08	0.441605	0.591942	0.0712954	0.998773
MedtrR108_hic.HiC_scaffold_4.1298	NA	NA	-2.06411	2.68e-08	-1.74446	0.000127	0.243321	0.99958	-0.495123	0.999456	-1.10929	0.130297	1.19308	0.063	0.143566	0.998773
MedtrR108_hic.HiC_scaffold_2.4121	Medtr2g096870	RHN76076.1 hypothetical protein MtrunA17_Chr2g0328111 [Medicago truncatula]	-1.41631	2.72e-08	-1.00447	0.000213	-0.456093	0.997043	-0.497571	0.651901	-1.01767	0.000582	-0.0599466	0.98982	-0.506948	0.505903
MedtrR108_hic.HiC_scaffold_7.3371	Medtr7g091890	RHN47880.1 putative protein kinase CAMK-CDPK family [Medicago truncatula]	-0.869377	2.81e-08	-0.780564	4.3e-06	-0.230948	0.99958	-0.331706	0.738046	-0.982455	1.42e-05	-0.344846	0.533787	-0.526988	0.0116
MedtrR108_hic.HiC_scaffold_3.3330	Medtr3g081500	RHN69024.1 hypothetical protein MtrunA17_Chr3g0120291 [Medicago truncatula]	-1.09503	2.82e-08	-0.994564	2.29e-08	0.0500591	0.99958	-0.536376	0.319406	-1.00231	4.51e-06	0.142759	0.946526	-0.538872	0.122825
MedtrR108_hic.HiC_scaffold_2.2352	Medtr0334s0010	RHN74108.1 putative cupredoxin [Medicago truncatula]	-1.00655	2.99e-08	-1.18139	5.61e-08	-0.11864	0.99958	-0.086869	0.999678	-1.12136	9.41e-08	-0.234626	0.81435	-0.0225592	0.998773
MedtrR108_hic.HiC_scaffold_2.1404	Medtr2g034720	RHN73090.1 putative glycosidase [Medicago truncatula]	-1.20105	3.06e-08	-1.31787	1.45e-10	1.1341	0.012	0.0692633	0.999678	-1.61732	2.66e-12	0.715283	0.0902	-0.225796	0.912925
MedtrR108_hic.HiC_scaffold_3.35	Medtr3g005560	RHN65214.1 putative cellulose synthase (UDP-forming) [Medicago truncatula]	1.10419	3.06e-08	0.93086	0.0035	0.790548	0.99958	0.285708	0.999678	0.281761	0.921279	-0.0308349	0.993123	-0.356012	0.961768
MedtrR108_hic.HiC_scaffold_3.1069	Medtr3g435540	RHN66533.1 putative triacylglycerol lipase [Medicago truncatula]	-1.83338	3.08e-08	-1.33077	1.13e-05	0.690514	0.736451	0.847183	0.356687	-1.42075	0.000375	1.10049	0.0324	0.763922	0.217714
MedtrR108_hic.HiC_scaffold_4.590	Medtr4g018880	RHN58968.1 hypothetical protein MtrunA17_Chr4g0008141 [Medicago truncatula]	-1.3137	3.21e-08	-1.46704	2.85e-08	-0.737858	0.873385	-0.905378	0.124579	-1.26227	1.13e-06	-0.682903	0.865471	-0.696545	0.372227
MedtrR108_hic.HiC_scaffold_7.4407	NA	RHN49056.1 hypothetical protein MtrunA17_Chr7g0270391 [Medicago truncatula]	2.86037	3.81e-08	2.91216	6.03e-08	-0.545494	0.99958	-0.47658	0.965001	3.1774	1.65e-10	-0.232489	0.956115	-0.207969	0.997481
MedtrR108_hic.HiC_scaffold_3.608	Medtr3g023720	RHN66025.1 putative target SNARE coiled-coil domain-containing protein [Medicago truncatula]	-0.96226	3.85e-08	-1.06858	4.28e-10	-0.339942	0.99958	-0.413263	0.688572	-1.0042	0.000116	-0.381484	0.669938	-0.342209	0.47564
MedtrR108_hic.HiC_scaffold_2.2823	Medtr2g069420	RHN74591.1 putative cysteine-rich transmembrane CYSTM domain-containing protein [Medicago truncatula]	-1.07372	4.07e-08	-1.25766	2.81e-10	-0.211403	0.99958	-0.987781	0.004	-0.370116	0.474123	0.489972	0.224901	-0.0929259	0.998773
MedtrR108_hic.HiC_scaffold_8.2599	Medtr8g068110	RHN41535.1 putative rhamnogalacturonan endolyase [Medicago truncatula]	-1.64876	4.22e-08	-1.34888	2.9e-07	0.271159	0.99958	-0.135803	0.999678	-1.24879	4.27e-05	0.67429	0.530399	-0.0284235	0.998924
MedtrR108_hic.HiC_scaffold_1.5239	Medtr1g115190	RHN82670.1 putative aluminum-activated malate transporter [Medicago truncatula]	-2.12092	4.35e-08	-2.61529	8.49e-11	0.504516	0.906696	-0.408487	0.988692	-1.07425	0.046	1.55115	9.69e-05	1.13952	0.215764
MedtrR108_hic.HiC_scaffold_3.2785	Medtr3g070720	RHN68404.1 putative phosphoinositide phospholipase C [Medicago truncatula]	-0.963342	4.35e-08	-1.05042	1.71e-07	-0.0985879	0.99958	-0.377324	0.931222	-1.06775	0.00477	-0.20441	0.81435	-0.38597	0.458821
MedtrR108_hic.HiC_scaffold_5.127	Medtr5g006780	RHN53343.1 putative 12-oxophytodienoate reductase [Medicago truncatula]	-1.43183	4.43e-08	-1.37555	0.154976	0.901221	0.276759	-0.38522	0.999456	-2.95102	5.88e-21	-0.621035	0.197456	-1.9627	0.191323
MedtrR108_hic.HiC_scaffold_6.2762	Medtr6g083900	RHN52779.1 putative aminoacyltransferase, E1 ubiquitin-activating enzyme [Medicago truncatula]	0.982916	5.18e-08	0.949561	1.79e-08	-0.173343	0.99958	0.0843631	0.999678	0.747131	0.00029	-0.410966	0.215889	-0.113493	0.951479
MedtrR108_hic.HiC_scaffold_2.3896	Medtr2g091175	RHN75830.1 putative PMR5 domain, PC-Esterase [Medicago truncatula]	-1.67633	6.63e-08	-1.23015	0.000186	0.504647	0.769964	-0.986901	0.108619	-1.23843	0.000174	0.939893	0.0368	-0.990493	0.122785
MedtrR108_hic.HiC_scaffold_5.369	Medtr5g010590	RHN53617.1 putative remorin [Medicago truncatula]	-1.6837	7.4e-08	-1.40552	6.51e-05	-0.138214	0.99958	-1.30577	4.51e-06	0.196018	0.857281	1.73952	2.32e-09	0.298717	0.949947
MedtrR108_hic.HiC_scaffold_6.2844	Medtr6g086340	RHN52876.1 putative oxidoreductase [Medicago truncatula]	-5.32935	8.14e-08	-7.42704	2.17e-07	-0.798236	NA	-2.42775	NA	-2.53613	0.00157	2.02024	0.783198	2.48612	NA
MedtrR108_hic.HiC_scaffold_4.4216	Medtr8g085580	RHN42587.1 hypothetical protein MtrunA17_Chr8g0378491 [Medicago truncatula]	-1.11208	9.35e-08	-0.964062	8.59e-06	0.427051	0.769964	-0.329021	0.712162	-0.635711	0.0206	0.90099	0.00203	0.0051596	0.999539
MedtrR108_hic.HiC_scaffold_7.4363	Medtr7g109420	RHN49010.1 hypothetical protein MtrunA17_Chr7g0269891 [Medicago truncatula]	-1.46062	1.17e-07	-1.22002	2.1e-05	-0.0665921	0.99958	-0.129882	0.999678	-0.977556	0.0606	0.414358	0.726146	0.121023	0.998773
MedtrR108_hic.HiC_scaffold_7.1713	NA	RHN41157.1 putative RNA-directed DNA polymerase [Medicago truncatula]	1.3123	1.19e-07	1.5624	5e-11	-0.337177	0.849646	-0.0501281	0.999678	1.24096	8.88e-06	-0.41055	0.352503	-0.367549	0.527158
MedtrR108_hic.HiC_scaffold_8.2977	Medtr8g076190	RHN42007.1 putative plus-end-directed kinesin ATPase [Medicago truncatula]	1.11686	1.19e-07	1.3731	3.16e-10	0.0114413	0.99958	0.342432	0.533094	0.795014	0.005	-0.312167	0.659423	-0.231252	0.71518
MedtrR108_hic.HiC_scaffold_4.4885	Medtr8g098485	RHN43368.1 putative transcription factor WD40-like family [Medicago truncatula]	-1.18124	1.21e-07	-0.953222	0.0031	-1.25544	0.0847	-1.00807	0.0493	-1.27066	0.00182	-1.34341	3.34e-05	-1.31906	1.15e-05
MedtrR108_hic.HiC_scaffold_1.4252	Medtr1g094830	RHN81482.1 putative chromatin regulator PHD family [Medicago truncatula]	-1.25098	1.31e-07	-1.1685	3.32e-06	-0.22968	0.99958	-0.265201	0.980414	-1.21865	2.49e-06	-0.200649	0.897643	-0.310208	0.841603
MedtrR108_hic.HiC_scaffold_3.679	Medtr3g026230	RHN66105.1 hypothetical protein MtrunA17_Chr3g0087151 [Medicago truncatula]	-1.43159	1.42e-07	-1.59968	8.81e-12	0.838268	0.0156	0.296487	0.980414	-1.7913	3.97e-13	0.474862	0.478805	0.110671	0.998773
MedtrR108_hic.HiC_scaffold_6.761	Medtr6g021870	RHN50505.1 hypothetical protein MtrunA17_Chr6g0458151 [Medicago truncatula]	-3.05723	1.42e-07	-4.36002	7.79e-12	0.896133	0.919881	-1.89075	0.472613	-1.89415	0.000694	2.06267	0.0574	0.566609	0.998773
MedtrR108_hic.HiC_scaffold_1.5021	Medtr1g110510	RHN82416.1 putative nuclease S(1) [Medicago truncatula]	-1.45538	1.47e-07	-1.39221	2.09e-07	-0.264332	0.99958	-0.370283	0.671753	-0.423326	0.526327	0.764882	0.0241	0.603847	0.00721
MedtrR108_hic.HiC_scaffold_7.4585	Medtr7g113490	RHN49282.1 putative mitogen-activated protein kinase kinase kinase STE-STE11 family [Medicago truncatula]	1.39991	1.47e-07	1.531	1.25e-09	0.100727	0.99958	0.30654	0.875216	1.03994	0.00284	-0.260897	0.851842	-0.180885	0.918524
MedtrR108_hic.HiC_scaffold_8.465	Medtr8g014360	RHN39138.1 putative sulfate-transporting ATPase [Medicago truncatula]	-0.759085	1.53e-07	-0.875309	5.72e-08	0.0990835	0.99958	-0.0335577	0.999678	-0.685374	0.000454	0.170166	0.833727	0.161776	0.890985
MedtrR108_hic.HiC_scaffold_8.2668	Medtr8g069510	RHN41623.1 hypothetical protein MtrunA17_Chr8g0368031 [Medicago truncatula]	-1.54254	1.62e-07	-1.48874	2.72e-07	0.549867	0.717514	-0.447868	0.935195	-1.38562	4.48e-07	0.707462	0.26644	-0.341235	0.949947
MedtrR108_hic.HiC_scaffold_8.4116	Medtr4g114870	RHN63968.1 putative Blue (type 1) copper binding protein [Medicago truncatula]	-0.72792	1.7e-07	-0.633616	4.04e-06	-0.553069	0.592092	-0.30452	0.924932	-0.718261	0.0194	-0.544623	0.0242	-0.381866	0.2447
MedtrR108_hic.HiC_scaffold_4.4965	Medtr8g099320	RHN43448.1 putative amino acid transporter, transmembrane domain-containing protein [Medicago truncatula]	-1.74962	1.77e-07	-1.87673	5.51e-09	0.152761	0.99958	-0.743046	0.318254	-0.900291	0.032	0.99725	0.0122	0.238211	0.975148
MedtrR108_hic.HiC_scaffold_7.2454	Medtr7g075600	RHN46807.1 putative geraniol 8-hydroxylase [Medicago truncatula]	-1.82341	1.81e-07	-2.52583	3.46e-13	0.883631	0.672944	-0.384951	0.999456	-1.52838	0.00301	1.17449	0.0222	0.619121	0.810523
MedtrR108_hic.HiC_scaffold_7.3081	Medtr7g086960	RHN47557.1 putative transcription factor MYB-HB-like family [Medicago truncatula]	-3.95443	1.82e-07	-5.50619	3.64e-09	1.36673	NA	0.636003	NA	-3.47828	2.16e-06	1.85422	0.339049	2.6569	0.413156
MedtrR108_hic.HiC_scaffold_8.3587	Medtr4g103630	RHN63378.1 putative EF-hand domain pair protein [Medicago truncatula]	-1.48221	1.83e-07	-1.78933	3.26e-10	-0.326628	0.99958	-1.48321	0.00225	-1.39984	0.00013	-0.248124	0.930633	-1.08699	0.0323
MedtrR108_hic.HiC_scaffold_3.4117	Medtr3g095730	RHN69901.1 putative aminoacyltransferase, E1 ubiquitin-activating enzyme [Medicago truncatula]	-1.82817	1.98e-07	-2.01364	6.56e-09	-0.318178	0.99958	-1.46873	0.109168	-1.09776	0.025	0.41299	0.900812	-0.548167	0.916118
MedtrR108_hic.HiC_scaffold_2.554	Medtr2g016230	RHN72097.1 putative cysteamine dioxygenase [Medicago truncatula]	1.3025	2.06e-07	1.52145	1.78e-09	-0.718624	0.0371	-0.0959553	0.999678	1.3557	5e-06	-0.666971	0.00725	-0.257528	0.623971
MedtrR108_hic.HiC_scaffold_7.2310	Medtr7g072270	RHN46637.1 putative tubby-like domain-containing protein [Medicago truncatula]	-1.50436	2.08e-07	-1.52055	6.56e-09	-0.0651517	0.99958	-0.973508	0.207038	-0.636461	0.188353	0.804122	0.0797	-0.0840594	0.998773
MedtrR108_hic.HiC_scaffold_4.90	Medtr4g006940	RHN58334.1 putative cinnamoyl-CoA reductase [Medicago truncatula]	-0.978557	2.22e-07	-0.743805	0.00238	-0.996921	0.387089	-0.982507	0.82272	-0.593544	0.3689	-0.61088	0.274134	-0.822508	0.0829
MedtrR108_hic.HiC_scaffold_5.2774	Medtr5g065580	RHN56220.1 putative dihydrofolate reductase [Medicago truncatula]	-1.17775	2.26e-07	-1.01948	8.17e-05	-0.330315	0.99958	-0.447328	0.999678	-1.38264	0.19617	-0.53118	0.634019	-0.799238	0.026
MedtrR108_hic.HiC_scaffold_4.955	Medtr4g028960	RHN59419.1 putative aminoacyltransferase, E1 ubiquitin-activating enzyme [Medicago truncatula]	-1.25351	2.26e-07	-1.08009	0.00176	-0.323238	0.99958	-0.793795	0.0815	-1.02099	0.0016	-0.0937489	0.969743	-0.731326	0.246874
MedtrR108_hic.HiC_scaffold_4.456	Medtr4g015180	RHN58769.1 putative shikimate O-hydroxycinnamoyltransferase [Medicago truncatula]	-1.18809	2.38e-07	-1.3513	9.59e-09	0.00816654	0.99958	-0.348751	0.982421	-0.996775	0.0229	0.19949	0.904353	0.013358	0.999539
MedtrR108_hic.HiC_scaffold_1.2461	Medtr1g056880	RHN79430.1 putative aminoacyltransferase, E1 ubiquitin-activating enzyme [Medicago truncatula]	-1.79078	2.4e-07	-1.83266	0.0229	-0.206165	0.99958	-1.3667	0.241185	-2.13231	6.17e-06	-0.543401	0.749938	-1.66098	0.0304
MedtrR108_hic.HiC_scaffold_6.2104	NA	RHN51993.1 putative DNA oxidative demethylase [Medicago truncatula]	1.48329	2.4e-07	1.89466	1.82e-12	-0.160791	0.99958	0.28675	0.980414	1.29194	0.000884	-0.35376	0.815772	-0.312194	0.743909
MedtrR108_hic.HiC_scaffold_2.4201	Medtr2g098340	RHN76164.1 hypothetical protein MtrunA17_Chr2g0329071 [Medicago truncatula]	-1.33728	2.43e-07	-1.25191	2.5e-07	-0.191586	0.99958	-0.237254	0.999456	-0.864543	0.00288	0.277657	0.884355	0.154602	0.991054
MedtrR108_hic.HiC_scaffold_3.2706	Medtr3g069050	RHN68299.1 putative protein kinase RLK-Pelle-WAK-LRK10L-1 family [Medicago truncatula]	-1.36444	2.46e-07	-1.8027	9.2e-10	0.48169	0.99958	-0.742991	0.34772	-1.374	0.000124	0.470876	0.794703	-0.310209	0.920392
MedtrR108_hic.HiC_scaffold_8.4410	Medtr4g120760	RHN64320.1 putative START-like domain, Bet v I type allergen [Medicago truncatula]	-0.981159	2.5e-07	-0.885381	0.00376	-0.406826	0.99958	-0.488788	0.829726	-0.715642	0.191922	-0.139939	0.939395	-0.313136	0.839555
MedtrR108_hic.HiC_scaffold_6.2408	Medtr5g048050	RHN52322.1 putative aminoacyltransferase, E1 ubiquitin-activating enzyme [Medicago truncatula]	-1.79204	2.52e-07	-1.53651	0.000349	-0.0845799	0.99958	-0.398095	0.999456	-2.51387	9.72e-11	-0.801828	0.713845	-1.37084	0.114709
MedtrR108_hic.HiC_scaffold_1.282	Medtr1g019940	RHN77342.1 putative phospholipase A(2) [Medicago truncatula]	-1.4626	2.99e-07	-1.58038	3.76e-08	-0.243922	0.99958	-0.601601	0.493451	-1.49354	3.01e-07	-0.274605	0.905088	-0.512318	0.603039
MedtrR108_hic.HiC_scaffold_8.725	Medtr8g021130	RHN39487.1 putative tripeptidyl-peptidase II [Medicago truncatula]	-1.20126	3.14e-07	-1.43162	1.71e-10	0.310468	0.969663	-0.244871	0.988692	-0.707094	0.0694	0.803391	0.000504	0.487617	0.219585
MedtrR108_hic.HiC_scaffold_4.94	Medtr4g007060	RHN58337.1 putative transcription factor WRKY family [Medicago truncatula]	-0.970704	3.24e-07	-0.963891	0.000259	-0.569014	0.99958	-0.668086	0.511861	-1.27644	0.000981	-0.875872	0.563644	-0.973563	0.00162
MedtrR108_hic.HiC_scaffold_3.2509	Medtr3g063170	RHN68007.1 putative S-linalool synthase [Medicago truncatula]	-1.66555	3.33e-07	-0.876675	0.633033	-2.50189	0.668367	0.132013	0.999678	-1.15897	0.77407	-2.0019	0.000283	-0.144314	0.998773
MedtrR108_hic.HiC_scaffold_3.2743	Medtr3g069960	RHN68352.1 putative amino acid transporter, transmembrane domain-containing protein [Medicago truncatula]	-1.25062	3.49e-07	-1.27154	1.04e-06	0.0456688	0.99958	-0.175888	0.999678	-0.791469	0.011	0.501914	0.358558	0.308686	0.880433
MedtrR108_hic.HiC_scaffold_3.3081	Medtr3g077080	RHN68733.1 putative primary-amine oxidase [Medicago truncatula]	1.08936	3.63e-07	0.819799	0.000543	0.0806478	0.99958	0.165154	0.999456	0.645421	0.0714	-0.364133	0.17295	-0.00310395	0.999539
MedtrR108_hic.HiC_scaffold_6.2984	Medtr6g088785	RHN53035.1 putative protein kinase RLK-Pelle-LRR-XI-1 family [Medicago truncatula]	-2.0795	3.69e-07	-1.87754	9.38e-05	-0.599544	0.982785	-1.7428	0.0511	-0.968099	0.0504	0.513285	0.862505	-0.841656	0.830657
MedtrR108_hic.HiC_scaffold_8.106	Medtr8g007035	RHN38658.1 putative cupredoxin [Medicago truncatula]	-0.954139	3.76e-07	-0.915786	0.00173	-0.596751	0.717514	-0.64806	0.37232	-0.439128	0.419496	-0.084286	0.969743	-0.167872	0.998773
MedtrR108_hic.HiC_scaffold_3.676	Medtr3g026160	RHN66094.1 hypothetical protein MtrunA17_Chr3g0087041 [Medicago truncatula]	-1.66864	3.82e-07	-1.90884	8.39e-10	0.580845	0.769964	0.204275	0.999678	-1.49437	5.06e-05	0.753169	0.215881	0.62549	0.545885
MedtrR108_hic.HiC_scaffold_8.631	Medtr8g018590	RHN39361.1 putative linoleate 9S-lipoxygenase [Medicago truncatula]	0.890485	3.84e-07	0.370987	0.165324	0.481302	0.300749	0.45635	0.21032	-0.190507	0.766004	-0.60155	0.00336	-0.0995579	0.979425
MedtrR108_hic.HiC_scaffold_2.2812	Medtr2g069283	RHN74578.1 hypothetical protein MtrunA17_Chr2g0311911 [Medicago truncatula]	1.06807	4.3e-07	1.44949	4.39e-10	-0.602641	0.29892	0.00737044	0.999737	1.18917	9.03e-07	-0.48366	0.223697	-0.248371	0.855015
MedtrR108_hic.HiC_scaffold_2.1441	Medtr2g435310	RHN73132.1 putative START-like domain, Bet v I type allergen [Medicago truncatula]	-1.81008	4.73e-07	-0.987566	0.00142	-0.519698	0.958122	0.252583	0.999678	-1.75693	3.01e-07	-0.461804	0.835864	-0.507377	0.681444
MedtrR108_hic.HiC_scaffold_4.2794	Medtr4g075690	RHN61624.1 putative laccase [Medicago truncatula]	-1.1714	5.08e-07	-1.20164	7.05e-05	-1.21835	0.0295	-1.8468	2.22e-10	-0.426006	0.4105	-0.47621	0.606224	-1.06873	0.00875
MedtrR108_hic.HiC_scaffold_4.218	Medtr4g009950	RHN58499.1 hypothetical protein MtrunA17_Chr4g0003091 [Medicago truncatula]	-1.09218	5.15e-07	-0.637656	0.00462	-0.923812	0.00609	-0.949471	0.00998	-0.59614	0.0604	-0.427952	0.348037	-0.901592	0.0023
MedtrR108_hic.HiC_scaffold_2.3030	Medtr2g074990	RHN74862.1 putative protein kinase RLK-Pelle-DLSV family [Medicago truncatula]	0.92819	5.25e-07	0.935972	9.74e-07	0.321791	0.942912	0.384527	0.417524	0.541369	0.0799	-0.066059	0.970408	-0.00427887	0.999539
MedtrR108_hic.HiC_scaffold_4.3709	Medtr4g093070	RHN62637.1 putative protein kinase RLK-Pelle-L-LEC family [Medicago truncatula]	-2.21938	5.43e-07	-2.52299	6.35e-06	0.248918	0.99958	-0.712978	0.874332	-0.996577	0.127368	1.47088	0.0123	0.810652	0.851384
MedtrR108_hic.HiC_scaffold_1.4929	Medtr1g108460	RHN82305.1 hypothetical protein MtrunA17_Chr1g0208531 [Medicago truncatula]	-0.952992	5.57e-07	-1.10866	1.09e-08	0.162091	0.99958	-0.64014	0.0283	-0.466572	0.0799	0.646344	0.00772	0.00894385	0.999539
MedtrR108_hic.HiC_scaffold_6.491	Medtr6g015315	RHN50189.1 putative isoflavone-7-O-beta-glucoside 6''-O-malonyltransferase [Medicago truncatula]	-1.06318	5.59e-07	-1.30596	3.67e-11	0.0253127	0.99958	0.158551	0.999678	-1.07802	1.92e-06	0.00840145	0.996699	0.392116	0.54851
MedtrR108_hic.HiC_scaffold_8.4050	Medtr4g113710	RHN63898.1 putative protein kinase RLK-Pelle-SD-2b family [Medicago truncatula]	-1.06592	5.59e-07	-0.560558	0.122715	-0.977974	0.475101	-0.372793	0.926198	-1.01147	0.00726	-0.919848	0.110408	-0.816823	0.0393
MedtrR108_hic.HiC_scaffold_6.746	NA	RHN50491.1 putative transferase [Medicago truncatula]	1.48127	5.67e-07	1.68317	8.69e-09	0.393653	0.99958	0.706959	0.131614	1.16118	0.00168	0.0728908	0.993114	0.189185	0.991901
MedtrR108_hic.HiC_scaffold_2.1025	Medtr2g026080	RHN72655.1 putative cytochrome b561 and DOMON domain-containing protein [Medicago truncatula]	-0.995604	5.72e-07	-0.864436	0.000161	-0.696203	0.539371	-0.469272	0.65086	-0.970305	0.00299	-0.671258	0.0919	-0.569263	0.0852
MedtrR108_hic.HiC_scaffold_2.4139	Medtr2g097310	RHN76098.1 putative transcription factor GRAS family [Medicago truncatula]	-1.79457	6.31e-07	-1.66208	6.43e-07	-1.18168	NA	-1.0735	0.999456	-1.09834	NA	-0.47537	0.827374	-0.483263	0.961285
MedtrR108_hic.HiC_scaffold_4.991	Medtr4g029600	RHN59447.1 Repetitive proline-rich cell wall protein 1 [Medicago truncatula]	-1.0686	6.33e-07	-2.33989	2.65e-23	0.734078	0.155508	-0.816867	0.041	-1.58439	9.15e-11	0.214881	0.863221	-0.0580714	0.998773
MedtrR108_hic.HiC_scaffold_8.4140	Medtr4g115360	RHN63994.1 putative bifunctional inhibitor/plant lipid transfer protein/seed storage helical [Medicago truncatula]	1.18485	6.33e-07	0.481433	0.135961	0.630275	0.301732	0.348001	0.907583	-0.0243672	0.989411	-0.580958	0.0562	-0.152435	0.975148
MedtrR108_hic.HiC_scaffold_7.3011	Medtr7g085790	RHN47473.1 hypothetical protein MtrunA17_Chr7g0253401 [Medicago truncatula]	-1.10538	6.36e-07	-1.13167	1.48e-07	0.263007	0.943951	-0.328427	0.609271	-0.210721	0.76217	1.15574	1.68e-08	0.599467	0.00964
MedtrR108_hic.HiC_scaffold_3.4452	Medtr3g101320	RHN70260.1 hypothetical protein MtrunA17_Chr3g0133621 [Medicago truncatula]	-1.6893	6.64e-07	-1.66961	0.000108	-0.0841509	0.99958	-0.128447	0.999678	-1.40194	0.00662	0.20318	0.968104	0.145247	0.998773
MedtrR108_hic.HiC_scaffold_4.4253	Medtr8g086050	RHN42625.1 putative acetate--CoA ligase [Medicago truncatula]	-1.22037	6.83e-07	-1.73295	8.5e-14	0.317283	0.99958	-0.59703	0.642239	-0.906893	0.00398	0.627984	0.135004	0.235302	0.973704
MedtrR108_hic.HiC_scaffold_5.3011	Medtr5g071070	RHN56507.1 putative transcription factor C3H family [Medicago truncatula]	-1.21484	6.89e-07	-1.10035	0.00122	-0.160944	0.99958	-0.380529	0.842607	-1.35921	5.81e-07	-0.306598	0.84011	-0.637461	0.416607
MedtrR108_hic.HiC_scaffold_1.4475	Medtr1g099310	RHN81723.1 Acidic endochitinase [Medicago truncatula]	-1.79107	7e-07	-3.632	4.63e-20	0.646867	0.99958	-0.227799	0.999678	-2.85276	7.89e-13	-0.417062	0.893643	0.553446	0.892658
MedtrR108_hic.HiC_scaffold_5.2201	Medtr5g048050	RHN55672.1 putative aminoacyltransferase, E1 ubiquitin-activating enzyme [Medicago truncatula]	-1.8557	7.39e-07	-1.67417	0.063	-0.490523	0.99958	-0.663236	0.924028	-2.2488	9.19e-11	-0.878418	0.656636	-1.23384	0.356923
MedtrR108_hic.HiC_scaffold_7.2210	Medtr7g069180	RHN46494.1 putative winged helix-turn-helix DNA-binding domain, toll-like receptor [Medicago truncatula]	-1.48735	7.43e-07	-2.05641	9.02e-10	-0.0800706	0.99958	-0.591061	0.715699	-1.69513	1.2e-06	-0.288703	0.838822	-0.225097	0.983464
MedtrR108_hic.HiC_scaffold_8.4519	Medtr4g123850	RHN38417.1 putative xenobiotic-transporting ATPase [Medicago truncatula]	-0.736661	7.64e-07	-0.736735	0.00242	0.11631	0.99958	-0.0878993	0.999678	-0.549526	0.29308	0.302637	0.221906	0.105126	0.989725
MedtrR108_hic.HiC_scaffold_1.3094	NA	RHN40110.1 putative RNA-directed DNA polymerase [Medicago truncatula]	-2.23423	7.81e-07	-3.05012	7.77e-10	-0.327151	0.99958	0.0837966	0.999678	-2.60767	9.77e-07	-0.705953	0.685679	0.530485	0.958608
MedtrR108_hic.HiC_scaffold_4.3608	Medtr4g091100	RHN62515.1 hypothetical protein MtrunA17_Chr4g0048291 [Medicago truncatula]	-1.68448	8.08e-07	-1.42737	0.00478	-2.20482	0.0539	-1.56152	0.842077	-0.59429	0.890653	-1.11449	0.0587	-0.713471	0.808505
MedtrR108_hic.HiC_scaffold_7.2453	Medtr7g075580	RHN46804.1 putative geraniol 8-hydroxylase [Medicago truncatula]	-1.35683	8.08e-07	-1.97078	3.26e-10	0.831264	0.192384	-0.249243	0.999607	-1.01086	0.0115	1.17613	1.45e-05	0.715425	0.470276
MedtrR108_hic.HiC_scaffold_1.4434	Medtr1g098460	RHN81671.1 putative transcription factor AP2-EREBP family [Medicago truncatula]	-1.63518	8.18e-07	-1.97881	2.24e-10	0.728377	0.672944	-1.24399	0.0231	-0.55212	0.404188	1.80957	8.26e-06	0.185649	0.994423
MedtrR108_hic.HiC_scaffold_7.3333	Medtr7g091280	RHN47835.1 putative protein O-GlcNAc transferase [Medicago truncatula]	-1.27009	8.72e-07	-1.31442	6.04e-08	-0.696653	0.958173	-1.16641	0.081	-1.51525	1.57e-05	-0.939084	0.306814	-1.35819	0.000535
MedtrR108_hic.HiC_scaffold_2.3063	Medtr2g075570	RHN74897.1 hypothetical protein MtrunA17_Chr2g0315311 [Medicago truncatula]	-1.73776	1.03e-06	-1.55518	0.000476	-0.579678	0.99958	-0.544458	0.980414	-2.04568	2.18e-07	-0.881007	0.418941	-1.02989	0.439414
MedtrR108_hic.HiC_scaffold_4.2684	Medtr4g073590	RHN61493.1 putative ADF/Cofilin, ADF-H/Gelsolin-like domain-containing protein [Medicago truncatula]	-1.59516	1.11e-06	-1.45715	1.1e-07	0.138695	0.99958	-0.861965	0.484833	-0.744937	0.120525	0.985535	0.057	-0.143273	0.998773
MedtrR108_hic.HiC_scaffold_1.2635	Medtr1g060890	RHN79604.1 hypothetical protein MtrunA17_Chr1g0179151 [Medicago truncatula]	-1.27159	1.11e-06	-0.831247	0.00126	-0.301201	0.99958	-0.314892	0.982421	-0.343107	0.714581	0.626417	0.44005	0.1815	0.957737
MedtrR108_hic.HiC_scaffold_5.126	Medtr5g006750	RHN53341.1 putative 12-oxophytodienoate reductase [Medicago truncatula]	-1.31856	1.14e-06	-1.03185	4.79e-05	0.0532609	0.99958	-0.00616703	0.999737	-0.934283	0.048	0.437317	0.644199	0.0990365	0.998773
MedtrR108_hic.HiC_scaffold_1.1345	Medtr1g036490	RHN78266.1 putative methyltransferase [Medicago truncatula]	-2.87343	1.19e-06	-4.30708	7.6e-12	2.26821	NA	1.47468	NA	-4.81072	2.98e-10	0.29743	0.969743	0.941083	0.959905
MedtrR108_hic.HiC_scaffold_5.2732	Medtr5g064500	RHN56165.1 putative 3-deoxy-7-phosphoheptulonate synthase [Medicago truncatula]	-0.640237	1.19e-06	-0.728344	1.14e-05	0.247207	0.929288	-0.0613182	0.999678	-0.801267	2.02e-06	0.0838957	0.943443	-0.128819	0.952323
MedtrR108_hic.HiC_scaffold_3.351	Medtr3g013890	RHN65627.1 putative oxidoreductase [Medicago truncatula]	-1.23639	1.2e-06	-0.829808	0.542563	-1.27718	0.808337	-0.399637	0.999678	-0.436085	0.907737	-0.480247	0.168034	-4.96e-05	0.999969
MedtrR108_hic.HiC_scaffold_5.2569	Medtr5g059140	RHN55967.1 putative flavonol synthase [Medicago truncatula]	-2.27163	1.29e-06	-2.93614	1.04e-09	1.40048	0.476286	0.0670605	0.999678	-2.09607	0.000302	1.57698	0.0702	0.91271	0.863033
MedtrR108_hic.HiC_scaffold_1.26	Medtr1g026110	RHN77664.1 hypothetical protein MtrunA17_Chr1g0157191 [Medicago truncatula]	-1.15461	1.3e-06	-0.950974	0.000335	-0.274021	0.99958	-0.626924	0.282428	-1.10494	0.000174	-0.22384	0.969743	-0.774334	0.0264
MedtrR108_hic.HiC_scaffold_2.4257	Medtr2g099470	RHN76230.1 putative chitinase [Medicago truncatula]	-1.63349	1.34e-06	-2.48954	6.9e-16	0.434625	0.99958	-1.0511	0.0595	-1.83476	7.27e-11	0.240813	0.976224	-0.392886	0.933165
MedtrR108_hic.HiC_scaffold_2.1539	Medtr2g437530	RHN73248.1 putative DREPP family protein [Medicago truncatula]	-1.18586	1.43e-06	-1.35513	2.2e-08	0.418112	0.964095	0.157389	0.999678	-0.74429	0.0412	0.858875	0.035	0.774196	0.0109
MedtrR108_hic.HiC_scaffold_7.4202	Medtr7g106710	RHN48813.1 putative protein kinase CAMK-CDPK family [Medicago truncatula]	-1.60704	1.43e-06	-1.48517	5.56e-05	-0.593761	0.99958	-0.4596	0.993283	-1.74644	0.139023	-0.726768	0.655011	-0.709604	0.416607
MedtrR108_hic.HiC_scaffold_2.155	Medtr2g008220	RHN71613.1 putative soyasaponin III rhamnosyltransferase [Medicago truncatula]	0.934603	1.64e-06	1.03995	0.102774	0.56765	0.99958	0.245532	0.999678	0.518095	0.458708	0.152634	0.945617	-0.269668	0.989476
MedtrR108_hic.HiC_scaffold_5.4404	Medtr5g097910	RHN58146.1 putative 6'-deoxychalcone synthase [Medicago truncatula]	-1.08222	1.65e-06	-0.62836	0.0121	-0.36422	0.726541	-0.0122179	0.999678	-0.63025	0.0598	0.0861228	0.961705	-0.00952219	0.999539
MedtrR108_hic.HiC_scaffold_5.748	Medtr5g017470	RHN54034.1 putative transcription factor HSF-type-DNA-binding family [Medicago truncatula]	-1.00824	1.73e-06	-1.06358	1.88e-08	-0.628016	0.823531	-0.933506	0.761824	-0.122155	0.949749	0.257182	0.816627	0.0180567	0.999268
MedtrR108_hic.HiC_scaffold_8.4744	Medtr4g127580	RHN64705.1 putative hydrolase [Medicago truncatula]	-1.43421	1.75e-06	-2.52645	2.57e-14	0.778462	0.276759	-0.625656	0.84857	-1.25257	0.00271	0.957481	0.000762	0.656391	0.731347
MedtrR108_hic.HiC_scaffold_3.2992	Medtr3g074860	RHN68634.1 putative phosphate-induced protein [Medicago truncatula]	-1.137	1.96e-06	-0.999147	1.56e-05	-1.00567	0.948025	-0.998669	0.0719	-0.889676	0.0221	-0.757861	0.811695	-0.880154	0.021
MedtrR108_hic.HiC_scaffold_6.2845	NA	NA	-0.999991	2.04e-06	-0.914842	1.97e-05	-0.688179	0.783401	-0.771115	0.397258	-1.14173	0.0077	-0.826975	0.0306	-0.988418	4.58e-05
MedtrR108_hic.HiC_scaffold_8.4280	Medtr4g117960	RHN64173.1 putative UDP-glucuronosyl/UDP-glucosyltransferase [Medicago truncatula]	-2.00005	2.1e-06	-2.87797	2.74e-10	1.56151	0.246685	-0.0315991	0.999678	-1.78102	0.00255	1.77372	0.00616	1.06482	0.647154
MedtrR108_hic.HiC_scaffold_4.3751	Medtr4g093820	RHN62681.1 hypothetical protein MtrunA17_Chr4g0050051 [Medicago truncatula]	-1.79456	2.11e-06	-1.17273	0.00343	1.07622	0.964095	-0.479377	0.894796	-0.207274	0.904001	2.65964	0.0176	0.490205	0.76832
MedtrR108_hic.HiC_scaffold_3.5263	Medtr3g115450	RHN71227.1 putative protein patched/dispatched [Medicago truncatula]	0.913232	2.17e-06	0.969415	3.88e-08	0.102262	0.99958	0.318073	0.631573	0.594443	0.0103	-0.218105	0.807194	-0.0523966	0.998773
MedtrR108_hic.HiC_scaffold_5.3242	Medtr5g076170	RHN56784.1 putative Late embryogenesis abundant protein, LEA-14 [Medicago truncatula]	-1.48877	2.2e-06	-2.24602	2.97e-18	0.113405	0.99958	-0.795114	0.548904	-2.51098	2.16e-20	-0.902703	0.45144	-1.05271	0.106021
MedtrR108_hic.HiC_scaffold_3.301	Medtr3g012130	RHN65564.1 hypothetical protein MtrunA17_Chr3g0081241 [Medicago truncatula]	1.21991	2.23e-06	1.50573	1e-10	0.0704041	0.99958	0.421546	0.525984	0.965125	0.000459	-0.186166	0.918884	-0.113688	0.985918
MedtrR108_hic.HiC_scaffold_5.2767	Medtr5g065350	RHN56213.1 putative chromatin regulator PHD family [Medicago truncatula]	-0.872259	2.23e-06	-0.518063	0.00601	-0.382501	0.92999	-0.499722	0.550946	-0.368427	0.511955	0.119904	0.93215	-0.343594	0.418006
MedtrR108_hic.HiC_scaffold_3.5425	Medtr3g118390	RHN71414.1 putative chitinase [Medicago truncatula]	-0.948395	2.24e-06	-2.12666	4.51e-19	1.41429	0.000238	-0.110105	0.999678	-2.34815	6.3e-34	0.0111756	0.996437	-0.32703	0.81526
MedtrR108_hic.HiC_scaffold_1.2447	Medtr1g056550	RHN79416.1 hypothetical protein MtrunA17_Chr1g0177121 [Medicago truncatula]	-1.12348	2.27e-06	-1.09571	1.14e-05	-0.172052	0.99958	-0.340948	0.898246	-1.3885	9.03e-07	-0.436843	0.725873	-0.628631	0.105443
MedtrR108_hic.HiC_scaffold_1.3125	Medtr1g071720	RHN80166.1 putative bifunctional inhibitor/plant lipid transfer protein/seed storage helical [Medicago truncatula]	-2.01473	2.27e-06	-1.70167	0.000145	-0.0849722	0.99958	0.676384	0.943827	-1.73067	0.000807	0.196925	0.969743	0.654864	0.853554
MedtrR108_hic.HiC_scaffold_5.3097	Medtr5g073020	RHN56627.1 putative cytochrome P450 [Medicago truncatula]	0.841078	2.33e-06	1.01668	2.32e-08	-0.087702	0.99958	0.272676	0.778752	0.952123	1.13e-06	0.0212766	0.993123	0.212772	0.804078
MedtrR108_hic.HiC_scaffold_8.630	NA	RHN39358.1 Linoleate 9S-lipoxygenase [Medicago truncatula]	0.688576	2.33e-06	0.207112	0.709741	0.536111	0.749369	0.117348	0.999678	-0.128139	0.932628	-0.280971	0.421203	-0.211473	0.986089
MedtrR108_hic.HiC_scaffold_7.3683	Medtr7g096930	RHN48206.1 putative transcription factor MYB-HB-like family [Medicago truncatula]	-2.23468	2.37e-06	-2.66216	4.1e-07	-1.13752	0.911141	-1.74986	0.38451	-2.00505	0.00392	-0.913268	0.698524	-1.08762	0.778648
MedtrR108_hic.HiC_scaffold_4.3951	Medtr4g094730	RHN62919.1 putative LysM domain-containing protein [Medicago truncatula]	-1.09137	2.37e-06	-1.35174	9.88e-10	0.0843921	0.99958	-0.0020635	0.999737	-0.999687	3.18e-05	0.173861	0.919044	0.355847	0.772485
MedtrR108_hic.HiC_scaffold_8.1149	Medtr8g031910	RHN39976.1 putative oxidoreductase [Medicago truncatula]	-1.65974	2.37e-06	-1.57747	5.66e-05	0.0757695	0.99958	-0.520577	0.72578	-0.764703	0.196088	0.9678	0.0216	0.296987	0.948263
MedtrR108_hic.HiC_scaffold_4.2351	Medtr4g065060	RHN61054.1 hypothetical protein MtrunA17_Chr4g0032461 [Medicago truncatula]	-1.45557	2.43e-06	-1.55778	0.0623	-0.938228	0.550181	-1.00692	0.869012	-0.861247	0.113954	-0.348871	0.874861	-0.308587	0.998773
MedtrR108_hic.HiC_scaffold_1.4629	Medtr1g102240	RHN81922.1 putative heavy metal-associated domain, HMA [Medicago truncatula]	-1.12181	2.44e-06	-0.983363	2.28e-05	-0.547692	0.99958	-0.471208	0.831932	-1.23839	3.46e-05	-0.662104	0.640755	-0.718991	0.118089
MedtrR108_hic.HiC_scaffold_1.5074	Medtr1g111510	RHN82474.1 putative major facilitator superfamily domain-containing protein [Medicago truncatula]	-2.39762	2.45e-06	-2.32514	1.76e-06	1.45174	0.327081	0.820628	0.869598	-2.32306	0.000113	1.52562	0.0611	0.827327	0.672653
MedtrR108_hic.HiC_scaffold_4.1860	Medtr4g052460	RHN60462.1 putative F-box domain-containing protein [Medicago truncatula]	-1.39586	2.45e-06	-1.69822	0.112371	-0.110006	0.99958	-0.802644	0.830322	-2.30264	6.2e-12	-1.01879	0.103202	-1.41419	0.755573
MedtrR108_hic.HiC_scaffold_1.4059	Medtr1g090520	RHN81255.1 putative protein kinase RLK-Pelle-LRR-XI-1 family [Medicago truncatula]	-1.44086	2.46e-06	-1.08339	0.360319	-1.13149	0.164125	-1.02378	0.135701	-0.825922	0.0773	-0.519691	0.679541	-0.767806	0.666925
MedtrR108_hic.HiC_scaffold_2.266	Medtr2g010470	RHN71748.1 putative protein kinase RLK-Pelle-LRR-XI-1 family [Medicago truncatula]	-1.30735	2.46e-06	-1.3385	4.99e-07	0.236335	0.99958	-0.0206288	0.999678	-1.23125	1.31e-05	0.309416	0.862505	0.0913733	0.998773
MedtrR108_hic.HiC_scaffold_5.2449	Medtr5g054900	RHN55838.1 putative transcription factor bZIP family [Medicago truncatula]	0.971846	2.59e-06	1.19926	3.32e-11	-0.29031	0.99958	0.132053	0.999678	0.949253	0.000367	-0.316223	0.6412	-0.114048	0.972454
MedtrR108_hic.HiC_scaffold_5.2994	Medtr5g070870	RHN56487.1 putative ubiquinol oxidase (non-electrogenic) [Medicago truncatula]	-1.33735	2.6e-06	-1.36196	8.71e-07	0.680239	0.749369	-0.0141269	0.999737	-1.22025	0.000108	0.793758	0.257953	0.132323	0.998773
MedtrR108_hic.HiC_scaffold_8.713	Medtr8g020920	RHN39470.1 putative protein kinase RLK-Pelle-RLCK-VIIa-2 family [Medicago truncatula]	-1.29522	2.64e-06	-1.22312	0.000365	0.394033	0.99958	0.109633	0.999678	-1.12405	0.04	0.563143	0.346447	0.21674	0.979039
MedtrR108_hic.HiC_scaffold_3.2042	Medtr3g460760	RHN67406.1 hypothetical protein MtrunA17_Chr3g0102401 [Medicago truncatula]	0.922783	2.66e-06	0.703875	0.00102	0.25607	0.99958	0.390701	0.589758	0.0504309	0.973434	-0.617394	0.00767	-0.256164	0.625948
MedtrR108_hic.HiC_scaffold_8.1308	Medtr8g036235	RHN40173.1 putative transcription factor bHLH family [Medicago truncatula]	-1.30517	2.66e-06	-1.06922	8.59e-05	-0.927781	0.400191	-0.840867	0.0643	-1.46039	9.55e-07	-1.0821	0.0508	-1.22631	1.8e-05
MedtrR108_hic.HiC_scaffold_7.1710	Medtr7g056450	RHN45878.1 putative protein kinase RLK-Pelle-DLSV family [Medicago truncatula]	-2.55584	2.68e-06	-2.49885	1.64e-06	-0.298848	0.99958	-0.136822	0.999678	-1.68974	0.00937	0.563878	0.894388	0.677785	0.950609
MedtrR108_hic.HiC_scaffold_2.1774	Medtr2g039320	RHN73516.1 hypothetical protein MtrunA17_Chr2g0299341 [Medicago truncatula]	-1.62271	3.01e-06	-1.16439	0.00141	0.00627469	0.99958	-0.242307	0.999678	-0.958543	0.202156	0.672656	0.350236	-0.0260213	0.999539
MedtrR108_hic.HiC_scaffold_2.397	Medtr2g013210	RHN71912.1 putative protein kinase RLK-Pelle-DLSV family [Medicago truncatula]	-1.36451	3.02e-06	-1.67792	0.000124	-0.213135	0.99958	-0.630248	0.809699	-1.87462	3.17e-09	-0.722923	0.429048	-0.827055	0.625074
MedtrR108_hic.HiC_scaffold_6.1189	Medtr6g037000	RHN51056.1 hypothetical protein MtrunA17_Chr6g0464261 [Medicago truncatula]	-2.38517	3.06e-06	-1.72884	0.000127	-0.403414	0.99958	-1.24106	0.694203	-1.68212	0.0143	0.307062	0.959952	-1.18061	0.468254
MedtrR108_hic.HiC_scaffold_3.4247	Medtr3g098310	RHN70049.1 putative ClpA/B family, P-loop containing nucleoside triphosphate hydrolase [Medicago truncatula]	-1.18472	3.07e-06	-1.07814	9.27e-06	-0.0276563	0.99958	-0.470755	0.575308	-0.485323	0.2172	0.669653	0.186005	0.12724	0.989476
MedtrR108_hic.HiC_scaffold_4.3590	Medtr4g090580	RHN62495.1 putative oxidoreductase [Medicago truncatula]	-1.17325	3.18e-06	-0.870558	0.0173	-0.854074	0.627299	-0.273422	0.999678	-0.902318	0.587337	-0.580593	0.0345	-0.29664	0.890171
MedtrR108_hic.HiC_scaffold_6.2325	Medtr6g068970	RHN52220.1 putative protein kinase RLK-Pelle-LRR-XI-1 family [Medicago truncatula]	-1.01272	3.21e-06	-1.12937	7.5e-09	0.137807	0.99958	-0.00131095	0.999737	-0.679094	0.00546	0.469704	0.323352	0.454079	0.321538
MedtrR108_hic.HiC_scaffold_7.523	Medtr7g019120	RHN50371.1 putative PMR5 domain, PC-Esterase [Medicago truncatula]	-0.801391	3.21e-06	-0.703173	4.41e-05	0.0848354	0.99958	-0.0507794	0.999678	-0.480527	0.109953	0.403886	0.0667	0.177118	0.800742
MedtrR108_hic.HiC_scaffold_1.896	Medtr1g004990	RHN76646.1 putative protein kinase CK1-CK1 family [Medicago truncatula]	1.08544	3.33e-06	1.50484	1.87e-10	-0.245937	0.99958	0.215762	0.933911	0.999958	0.00079	-0.333469	0.702971	-0.285673	0.527158
MedtrR108_hic.HiC_scaffold_8.3250	Medtr4g095310	RHN53957.1 putative alpha/Beta hydrolase, strigolactone esterase D14 family [Medicago truncatula]	-1.6292	3.35e-06	-1.5497	1.65e-06	0.254844	0.99958	-0.293042	0.999456	-0.937628	0.0728	0.944125	0.0667	0.323889	0.935118
MedtrR108_hic.HiC_scaffold_3.94	Medtr3g007240	RHN65296.1 putative phospholipid-translocating ATPase [Medicago truncatula]	-1.10355	3.36e-06	-1.00534	0.000712	-0.414605	0.694169	-0.321274	0.863575	-0.915766	0.00408	-0.228003	0.768044	-0.227782	0.935118
MedtrR108_hic.HiC_scaffold_8.1004	Medtr8g028265	RHN39804.1 putative IQ motif, EF-hand binding, BAG domain-containing protein [Medicago truncatula]	1.12531	3.5e-06	1.4222	2.13e-10	-1.03099	0.0449	-0.701677	0.0521	1.8481	6.23e-11	-0.30803	0.781684	-0.270423	0.616457
MedtrR108_hic.HiC_scaffold_3.3452	NA	RHN69171.1 putative DNA helicase [Medicago truncatula]	1.0947	3.51e-06	1.17894	2.33e-07	0.129443	0.99958	-0.013386	0.999678	0.866397	0.00389	-0.100464	0.9569	-0.32109	0.417992
MedtrR108_hic.HiC_scaffold_8.2764	Medtr8g071130	RHN41752.1 putative oxidoreductase [Medicago truncatula]	-1.1893	3.69e-06	-0.726446	0.0307	-0.233622	0.99958	-0.0858577	0.999678	-0.712001	0.0845	0.243826	0.81435	-0.0664254	0.998773
MedtrR108_hic.HiC_scaffold_1.1638	Medtr1g045550	RHN78686.1 putative ammonium transporter, ammonium/urea transporter [Medicago truncatula]	-0.871599	3.69e-06	-0.758318	0.0114	-0.24992	0.99958	-0.213855	0.999456	-0.775317	0.00251	-0.155742	0.909368	-0.226641	0.957073
MedtrR108_hic.HiC_scaffold_1.3392	Medtr1g077030	RHN80455.1 putative stizolobate synthase [Medicago truncatula]	-1.00265	3.76e-06	-0.926386	0.00154	-0.147262	0.99958	-0.518681	0.510607	-0.85146	0.00361	0.00312451	0.999197	-0.439885	0.641785
MedtrR108_hic.HiC_scaffold_3.4180	NA	RHN69979.1 putative amino acid/polyamine transporter I [Medicago truncatula]	-2.33537	3.78e-06	-2.38979	4.65e-07	0.539851	0.99958	-0.281113	0.999678	-1.49858	0.0334	1.37153	0.0974	0.617883	0.922122
MedtrR108_hic.HiC_scaffold_8.4300	Medtr4g118490	RHN64201.1 hypothetical protein MtrunA17_Chr4g0066501 [Medicago truncatula]	-1.08453	3.83e-06	-0.52716	0.0994	-0.186194	0.99958	-0.342129	0.90892	-0.835475	0.00908	0.0617476	0.980435	-0.642548	0.143212
MedtrR108_hic.HiC_scaffold_4.2406	Medtr4g066580	RHN61130.1 putative beta-glucosidase [Medicago truncatula]	-1.16244	3.83e-06	-1.06843	0.316426	-0.0548179	0.99958	-0.3067	0.999456	-1.75693	1.14e-06	-0.651411	0.196089	-0.989838	0.290823
MedtrR108_hic.HiC_scaffold_1.23	Medtr1g026160	RHN77668.1 putative dual-specificity kinase TKL-Pl-4 family [Medicago truncatula]	0.878178	3.87e-06	1.21108	3.63e-10	-0.255795	0.99958	0.277322	0.892976	0.771329	0.00762	-0.365536	0.495557	-0.159181	0.920044
MedtrR108_hic.HiC_scaffold_7.4509	Medtr7g112130	RHN49184.1 putative nicotianamine synthase [Medicago truncatula]	-1.44579	3.93e-06	-1.18009	9.91e-05	0.340412	0.997644	-0.519192	0.511861	-0.505303	0.474585	1.27996	1.16e-05	0.162209	0.952812
MedtrR108_hic.HiC_scaffold_2.1272	Medtr2g031590	RHN72940.1 putative tetrahydroberberine oxidase [Medicago truncatula]	-1.74279	4.01e-06	-3.2987	4.86e-24	2.62889	0.000192	0.932374	0.715404	-3.23634	9.41e-18	1.14763	0.6412	1.0046	0.448864
MedtrR108_hic.HiC_scaffold_1.1154	Medtr1g032220	RHN78029.1 putative deacetoxyvindoline 4-hydroxylase [Medicago truncatula]	-1.12058	4.18e-06	-1.69547	1.05e-16	0.309101	0.948025	-0.431093	0.846194	-0.662093	0.0157	0.763516	0.0306	0.608453	0.394193
MedtrR108_hic.HiC_scaffold_2.3862	Medtr2g090875	RHN75793.1 putative small GTPase superfamily, P-loop containing nucleoside triphosphate hydrolase [Medicago truncatula]	1.16137	4.19e-06	1.28465	1.5e-07	0.10486	0.99958	0.404414	0.761097	0.91167	0.00446	-0.146948	0.917889	0.0359301	0.998773
MedtrR108_hic.HiC_scaffold_6.112	Medtr6g406250	RHN49775.1 putative cinnamoyl-CoA reductase [Medicago truncatula]	-1.15993	4.4e-06	-0.898214	0.267021	-0.900113	0.253276	-0.970132	0.0221	-1.07126	0.00446	-0.811422	0.04	-1.13952	0.243904
MedtrR108_hic.HiC_scaffold_8.4809	Medtr4g128750	RHN64779.1 Pathogenesis-related protein PR-1 [Medicago truncatula]	-1.34932	4.76e-06	-1.54907	3.27e-08	1.07489	0.0176	0.633487	0.549455	-1.57661	4.85e-07	0.845558	0.0334	0.61237	0.422355
MedtrR108_hic.HiC_scaffold_1.1960	Medtr1g051195	RHN78985.1 hypothetical protein MtrunA17_Chr1g0171881 [Medicago truncatula]	1.10473	4.83e-06	0.804505	0.00283	-0.103316	0.99958	-0.0712277	0.999678	0.77937	0.0181	-0.431395	0.124312	-0.0921662	0.998773
MedtrR108_hic.HiC_scaffold_1.4145	Medtr1g492640	RHN81354.1 putative amino acid transporter, transmembrane domain-containing protein [Medicago truncatula]	-1.14582	4.83e-06	-1.04842	0.00228	-0.833475	0.320289	-0.532548	0.619208	-1.18491	0.00132	-0.872401	0.0131	-0.664224	0.257767
MedtrR108_hic.HiC_scaffold_5.1772	Medtr5g037540	RHN55238.1 putative actin cross-linking [Medicago truncatula]	-1.03046	5.14e-06	-0.706673	0.00171	-0.46646	0.795563	-0.559996	0.488349	-0.699545	0.0818	-0.134816	0.928468	-0.547662	0.0658
MedtrR108_hic.HiC_scaffold_3.2376	Medtr3g031220	RHN67786.1 putative transcription factor WRKY family [Medicago truncatula]	-1.08809	5.63e-06	-1.33322	2.1e-05	0.0202732	0.99958	-0.268007	0.982474	-1.01637	0.00201	0.0925532	0.97418	0.0525097	0.998773
MedtrR108_hic.HiC_scaffold_2.1191	Medtr2g029560	RHN72838.1 putative peroxidase [Medicago truncatula]	-2.86593	5.67e-06	-5.62322	2.9e-09	3.06446	9.42e-05	1.10247	0.368807	-4.58117	7.6e-45	1.35852	0.656939	2.15797	0.0251
MedtrR108_hic.HiC_scaffold_7.1667	Medtr7g056103	RHN45817.1 putative beta-amyrin 24-hydroxylase [Medicago truncatula]	0.810148	5.75e-06	0.59911	0.0378	0.423353	0.968968	0.144389	0.999678	0.210269	0.847433	-0.176808	0.906373	-0.237453	0.854456
MedtrR108_hic.HiC_scaffold_8.3132	Medtr8g079400	RHN42220.1 putative P-loop containing nucleoside triphosphate hydrolase, leucine-rich repeat domain, L [Medicago truncatula]	-2.36818	5.76e-06	-3.24915	1.03e-11	0.489289	0.99958	-4.64054	1.06e-28	1.31925	0.0159	4.17781	2.36e-06	-0.0885321	0.998773
MedtrR108_hic.HiC_scaffold_6.1191	Medtr6g037000	RHN51054.1 hypothetical protein MtrunA17_Chr6g0464241 [Medicago truncatula]	-1.74024	5.87e-06	-1.16177	0.00155	0.0512469	0.99958	-1.05728	0.696967	-1.32989	0.0683	0.463016	0.799605	-1.20897	0.101152
MedtrR108_hic.HiC_scaffold_7.2842	Medtr7g082740	RHN47285.1 hypothetical protein MtrunA17_Chr7g0251291 [Medicago truncatula]	-2.28527	6.06e-06	-1.72173	0.326135	-2.08361	NA	-0.418578	NA	-3.91402	7.55e-08	-3.6507	0.00694	-2.59057	0.202553
MedtrR108_hic.HiC_scaffold_8.210	Medtr8g009510	RHN38796.1 putative dynamin central domain, dynamin, GTPase domain, GTPase effector domain, Dynamin superfamily [Medicago truncatula]	-0.908739	6.33e-06	-0.785764	0.000104	-0.152701	0.99958	-0.42247	0.559155	-0.387215	0.196088	0.366521	0.414462	-0.0194851	0.999166
MedtrR108_hic.HiC_scaffold_3.3696	Medtr3g088110	RHN69437.1 putative transcription factor NAM family [Medicago truncatula]	-0.946428	6.37e-06	-0.421014	0.133573	-0.963001	0.0966	-1.26398	0.000273	0.183252	0.886716	0.164186	0.907706	-0.653339	0.0194
MedtrR108_hic.HiC_scaffold_3.3684	Medtr3g087900	RHN69419.1 putative transcription factor C2H2 family [Medicago truncatula]	-1.28007	6.4e-06	-1.11717	0.00285	-0.643532	0.884267	-0.54739	0.760675	-1.29293	0.000319	-0.653594	0.500787	-0.718981	0.425364
MedtrR108_hic.HiC_scaffold_4.1852	Medtr4g052300	RHN60452.1 putative (+)-borneol dehydrogenase [Medicago truncatula]	-1.72202	6.4e-06	-1.70006	0.000824	-1.61924	0.672618	-0.698673	0.999456	-2.7247	2.56e-06	-2.59646	0.00025	-1.71046	0.237671
MedtrR108_hic.HiC_scaffold_4.3454	Medtr4g088195	RHN62339.1 putative 2-hydroxyisoflavanone synthase [Medicago truncatula]	-1.72605	6.4e-06	-1.36465	0.0108	-0.833119	0.732171	-0.715173	0.782239	-1.58795	0.000872	-0.697051	0.553481	-0.936702	0.527158
MedtrR108_hic.HiC_scaffold_5.1258	Medtr5g026620	RHN54643.1 putative ubiquinol oxidase (non-electrogenic) [Medicago truncatula]	1.05396	6.4e-06	1.0943	1.61e-06	-0.181474	0.992278	-0.039619	0.999678	1.02406	0.000147	-0.212904	0.718523	-0.105989	0.968264
MedtrR108_hic.HiC_scaffold_1.928	Medtr1g027020	RHN77725.1 Glutamate synthase [NADH], amyloplastic [Medicago truncatula]	0.850395	6.43e-06	1.0874	1.35e-09	0.273567	0.99958	0.414732	0.298976	0.462206	0.145318	-0.116858	0.961705	-0.206488	0.70047
MedtrR108_hic.HiC_scaffold_4.5136	Medtr8g102860	RHN43645.1 putative major facilitator, sugar transporter, major facilitator superfamily [Medicago truncatula]	-1.1949	6.62e-06	-1.50757	1e-10	0.749601	0.149701	-0.372957	0.918765	-1.63189	8.37e-09	0.309924	0.749535	-0.492034	0.467243
MedtrR108_hic.HiC_scaffold_5.3603	Medtr5g083360	RHN57188.1 putative laccase [Medicago truncatula]	-1.46197	7.28e-06	-1.55681	9.5e-07	0.391072	0.964308	0.0927524	0.999678	-1.44443	0.000187	0.406757	0.656636	0.21167	0.982138
MedtrR108_hic.HiC_scaffold_2.1772	Medtr2g039280	RHN73513.1 hypothetical protein MtrunA17_Chr2g0299291 [Medicago truncatula]	1.25998	7.35e-06	1.62602	7.42e-09	-0.196422	0.99958	0.321976	0.809787	1.05844	0.00301	-0.399816	0.478805	-0.242206	0.839555
MedtrR108_hic.HiC_scaffold_2.4355	Medtr2g101090	RHN76348.1 putative sulfate-transporting ATPase [Medicago truncatula]	-1.02649	7.35e-06	-1.19189	1.02e-06	1.59727	0.812063	0.115995	0.999678	-2.82658	6.83e-21	-0.202643	0.985214	-1.51059	4.26e-07
MedtrR108_hic.HiC_scaffold_4.4876	Medtr8g098275	RHN43357.1 putative transcription factor bHLH family [Medicago truncatula]	-1.8359	7.49e-06	-1.82856	2.14e-06	0.609355	0.954745	-1.63944	0.0944	-1.23618	0.0376	1.20605	0.0402	-1.04482	0.448616
MedtrR108_hic.HiC_scaffold_3.2930	NA	RHN68563.1 putative galactosylxylosylprotein 3-beta-galactosyltransferase [Medicago truncatula]	-0.830655	7.5e-06	-0.884509	2.38e-06	-0.181374	0.99958	-0.355814	0.807199	-0.912762	1.81e-05	-0.265734	0.736239	-0.379809	0.533703
MedtrR108_hic.HiC_scaffold_4.1853	Medtr4g052320	RHN60452.1 putative (+)-borneol dehydrogenase [Medicago truncatula]	-2.01659	7.6e-06	-1.52724	0.00585	-0.151744	0.99958	-0.124089	0.999678	-1.74692	0.000911	0.120779	0.987839	-0.332846	0.989476
MedtrR108_hic.HiC_scaffold_5.807	Medtr5g018570	RHN54103.1 putative protein kinase RLK-Pelle-WAK-LRK10L-1 family [Medicago truncatula]	-1.19789	7.65e-06	-1.42945	4.11e-07	-0.104494	0.99958	-0.792276	0.454675	-0.678206	0.108791	0.413589	0.776675	-0.0366609	0.998773
MedtrR108_hic.HiC_scaffold_8.4521	Medtr4g123870	RHN64450.1 putative protein kinase RLK-Pelle-RLCK-VIII family [Medicago truncatula]	-1.01599	8.11e-06	-0.587144	0.0234	-0.823785	0.315564	-0.811931	0.0977	-0.681528	0.0357	-0.489201	0.554761	-0.900124	0.00814
MedtrR108_hic.HiC_scaffold_8.506	Medtr8g015220	RHN39199.1 putative inositol oxygenase [Medicago truncatula]	-1.83182	8.36e-06	-1.40888	0.000299	0.224276	0.99958	-0.216618	0.999678	-1.87345	0.000139	0.181807	0.959294	-0.676515	0.5568
MedtrR108_hic.HiC_scaffold_5.2848	Medtr5g067170	RHN56310.1 putative UDP-glucuronosyl/UDP-glucosyltransferase [Medicago truncatula]	1.12532	8.38e-06	0.834579	0.0254	0.67394	0.99958	0.273489	0.999678	0.102562	0.971992	-0.345086	0.705562	-0.453418	0.958465
MedtrR108_hic.HiC_scaffold_5.268	Medtr5g009160	RHN53505.1 putative UDP-glucose 4-epimerase [Medicago truncatula]	-1.99481	8.4e-06	-2.04496	0.000157	0.323867	0.99958	-0.584347	0.924932	-1.04151	0.0311	1.27944	0.0623	0.422989	0.975148
MedtrR108_hic.HiC_scaffold_8.2881	Medtr8g074330	RHN41888.1 Endochitinase [Medicago truncatula]	-1.48074	8.49e-06	-2.18673	7.74e-17	0.395764	0.99958	-0.786919	0.298976	-1.2914	9.7e-05	0.57759	0.900812	0.113121	0.998773
MedtrR108_hic.HiC_scaffold_3.3768	Medtr3g088815	RHN69516.1 hypothetical protein MtrunA17_Chr3g0125561 [Medicago truncatula]	-1.32454	8.94e-06	-1.12344	0.00136	0.817834	0.0502	0.0951362	0.999678	-1.20908	2.11e-05	0.932216	0.0141	0.0142391	0.999539
MedtrR108_hic.HiC_scaffold_2.2447	Medtr2g058470	RHN74209.1 putative naringenin-chalcone synthase [Medicago truncatula]	-1.23789	8.95e-06	-1.68888	2.05e-13	0.554701	0.365595	0.202892	0.999456	-1.00606	0.000111	0.783408	0.0531	0.890737	0.0197
MedtrR108_hic.HiC_scaffold_5.1161	Medtr5g025100	RHN54516.1 putative minus-end-directed kinesin ATPase [Medicago truncatula]	0.980704	9.09e-06	1.18372	8.35e-08	0.0484745	0.99958	0.281844	0.575373	0.60046	0.0678	-0.333715	0.419692	-0.297942	0.241802
MedtrR108_hic.HiC_scaffold_7.3749	Medtr7g098700	RHN48290.1 putative tyrosine decarboxylase [Medicago truncatula]	1.39001	9.09e-06	0.499581	0.288844	0.184788	0.99958	-0.145977	0.999678	1.02152	0.0174	-0.184401	0.964382	0.379284	0.805353
MedtrR108_hic.HiC_scaffold_1.4996	NA	RHN82384.1 putative protein kinase RLK-Pelle-WAK-LRK10L-1 family [Medicago truncatula]	-1.39046	9.31e-06	-1.51769	2.26e-05	-0.465936	0.828132	-0.715863	0.348307	-0.932917	0.00715	-0.0103061	0.997427	-0.124342	0.998773
MedtrR108_hic.HiC_scaffold_3.4639	Medtr3g104640	RHN70475.1 hypothetical protein MtrunA17_Chr3g0135901 [Medicago truncatula]	-1.39714	9.31e-06	-0.964501	0.00184	-0.00102148	0.99958	-0.309638	0.982421	-0.692435	0.126849	0.702531	0.190222	-0.0318369	0.998773
MedtrR108_hic.HiC_scaffold_4.2700	Medtr4g073950	RHN61514.1 putative plant disease resistance response protein [Medicago truncatula]	-1.39424	9.54e-06	-0.687366	0.0214	-0.16468	0.99958	-0.0289207	0.999678	-0.665329	0.0822	0.564355	0.429048	-0.000377	0.999881
MedtrR108_hic.HiC_scaffold_2.3637	Medtr2g087830	RHN75532.1 hypothetical protein MtrunA17_Chr2g0322281 [Medicago truncatula]	1.22291	9.59e-06	1.43825	8.07e-07	0.0239654	0.99958	0.583748	0.287836	0.905901	0.0272	-0.293738	0.931339	0.0549025	0.998773
MedtrR108_hic.HiC_scaffold_8.3672	Medtr4g105310	RHN63482.1 putative very-long-chain 3-oxoacyl-CoA reductase [Medicago truncatula]	1.10244	9.78e-06	0.75014	0.0144	0.0411735	0.99958	0.423155	0.651901	0.608004	0.226059	-0.454469	0.106448	0.28802	0.699981
MedtrR108_hic.HiC_scaffold_1.4559	Medtr1g100627	RHN81830.1 hypothetical protein MtrunA17_Chr1g0203351 [Medicago truncatula]	-2.24532	9.87e-06	-2.70849	5.6e-08	0.621912	0.99958	-0.707126	0.95988	-1.53624	0.0492	1.32926	0.0418	0.472175	0.961285
MedtrR108_hic.HiC_scaffold_4.3589	NA	RHN40110.1 putative RNA-directed DNA polymerase [Medicago truncatula]	-2.42524	9.87e-06	-2.52139	5.76e-05	-0.210218	0.99958	-0.720299	0.980414	-0.48216	0.729032	1.72835	0.109921	1.31049	0.695179
MedtrR108_hic.HiC_scaffold_8.717	Medtr8g020970	RHN39475.1 putative linoleate 13S-lipoxygenase [Medicago truncatula]	-0.747101	1.03e-05	-0.648392	0.015	-0.573864	0.732171	-0.482832	0.984977	-0.415645	0.55234	-0.240897	0.606224	-0.243267	0.91545
MedtrR108_hic.HiC_scaffold_7.2841	Medtr7g082730	RHN47285.1 hypothetical protein MtrunA17_Chr7g0251291 [Medicago truncatula]	-1.30808	1.09e-05	-1.02443	0.284488	-1.21587	0.667818	-1.01414	0.241784	-2.01034	9.46e-07	-1.92015	0.215618	-1.99567	3.06e-06
MedtrR108_hic.HiC_scaffold_1.3756	Medtr1g484940	RHN80898.1 putative phytepsin [Medicago truncatula]	-0.7277	1.11e-05	-0.508069	0.0083	0.0183902	0.99958	-0.0286122	0.999678	-0.279765	0.372741	0.464147	0.0121	0.205624	0.71844
MedtrR108_hic.HiC_scaffold_8.4497	Medtr4g123040	RHN73013.1 putative transcription factor MYB-HB-like family [Medicago truncatula]	-3.90649	1.14e-05	-5.28208	7.9e-07	0.527127	0.99958	-2.62652	NA	-1.92542	0.0562	2.52707	0.317679	0.723819	NA
MedtrR108_hic.HiC_scaffold_1.3233	Medtr1g073740	RHN80266.1 putative cellulose synthase (UDP-forming) [Medicago truncatula]	-0.824571	1.14e-05	-0.629344	0.00725	-0.162737	0.99958	-0.371687	0.452661	-0.297113	0.425513	0.361944	0.561257	-0.0349954	0.998773
MedtrR108_hic.HiC_scaffold_3.5403	Medtr3g118020	RHN71386.1 putative phospholipase, SCC2/Nipped-B family [Medicago truncatula]	-1.5822	1.14e-05	-1.2999	0.240479	0.0144141	0.99958	-1.01756	0.510607	-1.56865	0.00892	0.0268977	0.995641	-1.2833	0.126258
MedtrR108_hic.HiC_scaffold_1.3301	Medtr1g075340	RHN80336.1 putative proteinase inhibitor I13, potato inhibitor I [Medicago truncatula]	-2.29435	1.15e-05	-3.78061	1.72e-13	1.008	0.99958	-1.901	0.115108	-0.334166	0.87625	2.97459	0.0195	1.52566	0.562223
MedtrR108_hic.HiC_scaffold_1.396	Medtr1g017500	RHN77203.1 hypothetical protein MtrunA17_Chr1g0152201 [Medicago truncatula]	-2.46701	1.16e-05	-2.48326	8.65e-07	0.0245997	0.99958	-0.854454	0.827521	-0.789543	0.346389	1.70583	0.0441	0.840433	0.82922
MedtrR108_hic.HiC_scaffold_4.4082	Medtr8g079950	RHN42438.1 putative vinorine synthase [Medicago truncatula]	-1.82981	1.17e-05	-1.07515	0.587286	-2.58545	0.101874	0.234588	0.999678	-1.07205	0.800629	-1.82811	0.00536	0.242245	0.998773
MedtrR108_hic.HiC_scaffold_8.481	Medtr8g014640	RHN39154.1 putative Acid phosphatase [Medicago truncatula]	0.81783	1.17e-05	0.523691	0.116467	0.588875	0.99958	0.411591	0.999678	0.202679	0.952554	-0.0239048	0.993123	0.0967209	0.998773
MedtrR108_hic.HiC_scaffold_3.4324	Medtr3g099370	RHN70131.1 putative transcription factor & chromatin remodeling &Metalloenzymes JmjC family [Medicago truncatula]	-0.78296	1.21e-05	-0.689172	2.64e-05	-0.766505	0.0959	-0.756004	0.0166	-0.409371	0.303812	-0.393124	0.326431	-0.469213	0.0401
MedtrR108_hic.HiC_scaffold_6.2393	Medtr6g070920	RHN52308.1 putative hydrolase [Medicago truncatula]	-0.819291	1.21e-05	-0.421312	0.164963	-0.414556	0.807447	-0.482746	0.430177	-0.563793	0.0494	-0.159874	0.910513	-0.619169	0.087
MedtrR108_hic.HiC_scaffold_4.3144	Medtr4g082550	RHN62013.1 hypothetical protein MtrunA17_Chr4g0042811 [Medicago truncatula]	0.87932	1.21e-05	1.09707	1.87e-07	-0.342189	0.997644	-0.0230444	0.999678	0.777096	0.0184	-0.447613	0.355458	-0.338989	0.285779
MedtrR108_hic.HiC_scaffold_4.1242	Medtr7g028432	RHN59884.1 putative protein kinase RLK-Pelle-LRR-XI-1 family [Medicago truncatula]	-1.68062	1.22e-05	-1.76992	5.62e-06	-0.0114547	0.99958	-1.75362	0.0418	-0.401492	0.785484	1.26694	0.179919	-0.380515	0.975148
MedtrR108_hic.HiC_scaffold_6.1414	Medtr6g044780	RHN51350.1 putative proteinase inhibitor I3, Kunitz legume [Medicago truncatula]	2.1513	1.25e-05	0.858128	0.374398	0.988107	0.974526	0.65396	0.982474	-0.385069	0.906272	-1.54641	0.0833	-0.582618	0.908
MedtrR108_hic.HiC_scaffold_2.894	Medtr2g023010	RHN72498.1 hypothetical protein MtrunA17_Chr2g0288321 [Medicago truncatula]	-1.63607	1.26e-05	-1.40343	5.25e-05	0.619177	0.77539	-0.898502	0.2492	0.0867577	0.970629	2.33834	6.7e-12	0.594631	0.56681
MedtrR108_hic.HiC_scaffold_6.2280	Medtr6g065650	RHN52161.1 putative chloride channel, voltage gated [Medicago truncatula]	-1.02815	1.27e-05	-1.3129	5.23e-09	0.389328	0.817877	-0.068017	0.999678	-0.768411	0.00538	0.646652	0.0726	0.48272	0.333362
MedtrR108_hic.HiC_scaffold_4.4642	Medtr8g093460	RHN43099.1 putative pectinesterase [Medicago truncatula]	0.870192	1.3e-05	0.772242	2.83e-05	-0.133987	0.99958	-0.0477532	0.999678	0.336444	0.512773	-0.670858	0.00162	-0.479865	0.017
MedtrR108_hic.HiC_scaffold_8.3630	Medtr4g104550	RHN63431.1 putative cytochrome P450 [Medicago truncatula]	-3.19818	1.3e-05	-2.83183	0.000272	1.69281	NA	1.60517	NA	-3.73871	1.75e-06	1.13294	0.775773	0.676867	0.977411
MedtrR108_hic.HiC_scaffold_6.2815	Medtr6g084940	RHN52840.1 putative PLAC8 motif-containing protein [Medicago truncatula]	-1.34041	1.3e-05	-1.09233	0.000429	-0.0134117	0.99958	-0.10421	0.999678	-0.613671	0.387252	0.711756	0.231841	0.379156	0.373631
MedtrR108_hic.HiC_scaffold_2.1332	Medtr2g033170	RHN73013.1 putative transcription factor MYB-HB-like family [Medicago truncatula]	-2.0255	1.31e-05	-1.72184	0.00187	0.409405	0.99958	-0.923259	0.818538	-1.70229	0.000297	0.735568	0.679443	-0.90152	0.808579
MedtrR108_hic.HiC_scaffold_8.4576	Medtr4g124470	RHN64508.1 putative oxidoreductase [Medicago truncatula]	-1.56637	1.36e-05	-2.05523	6.04e-11	0.93315	0.251579	-0.398943	0.963264	-1.04962	0.0064	1.44899	0.00212	0.61308	0.633549
MedtrR108_hic.HiC_scaffold_5.1141	Medtr5g024740	RHN54489.1 putative major facilitator, sugar transporter, major facilitator superfamily [Medicago truncatula]	-0.80462	1.37e-05	-0.939108	0.000446	0.0851674	0.99958	-0.263353	0.924932	-0.774642	0.00211	0.113944	0.929772	-0.094022	0.998773
MedtrR108_hic.HiC_scaffold_2.2821	Medtr2g069400	RHN74588.1 putative cysteine-rich transmembrane CYSTM domain-containing protein [Medicago truncatula]	-1.03082	1.38e-05	-0.974744	1.01e-06	-0.0646107	0.99958	-0.0829736	0.999678	-0.648695	0.0264	0.317276	0.809117	0.249749	0.858773
MedtrR108_hic.HiC_scaffold_5.619	Medtr5g015190	RHN53907.1 hypothetical protein MtrunA17_Chr5g0400961 [Medicago truncatula]	-1.964	1.46e-05	-1.38825	0.274519	-1.22776	0.672735	-0.703235	0.961583	-2.25048	0.000489	-1.51061	0.0236	-1.55825	0.0711
MedtrR108_hic.HiC_scaffold_2.1923	Medtr2g042900	RHN73680.1 putative transcription factor TIFY family [Medicago truncatula]	-0.674655	1.47e-05	-0.263665	0.614183	-0.786855	0.997644	-0.62903	0.993283	-0.287257	0.9365	-0.399357	0.0402	-0.645354	0.653849
MedtrR108_hic.HiC_scaffold_8.3425	Medtr4g100590	RHN63213.1 putative aminocyclopropanecarboxylate oxidase [Medicago truncatula]	1.32757	1.47e-05	1.29673	0.000701	1.33892	0.0256	0.995058	0.0236	0.122807	0.949241	0.134682	0.968777	-0.172105	0.986089
MedtrR108_hic.HiC_scaffold_1.5146	Medtr1g112660	RHN82553.1 putative phospholipase, SCC2/Nipped-B family [Medicago truncatula]	-0.874465	1.48e-05	-0.907744	1.67e-06	0.12291	0.99958	-0.2423	0.941575	-0.336405	0.416488	0.658959	0.0131	0.335484	0.489094
MedtrR108_hic.HiC_scaffold_4.3863	Medtr4g094518	RHN62820.1 putative tetrahydroberberine oxidase [Medicago truncatula]	-1.12229	1.48e-05	-0.976465	0.000349	0.361516	0.941593	0.318597	0.884127	-1.11773	0.000893	0.365567	0.530399	0.184902	0.935799
MedtrR108_hic.HiC_scaffold_5.2640	Medtr5g061860	RHN56058.1 putative SLC26A/SulP transporter [Medicago truncatula]	1.06049	1.48e-05	1.35334	1.49e-08	-0.120093	0.99958	0.215526	0.948288	0.866082	0.00599	-0.316164	0.708401	-0.268111	0.614122
MedtrR108_hic.HiC_scaffold_7.630	Medtr7g023560	RHN44751.1 putative transcription factor C2H2 family [Medicago truncatula]	-2.93269	1.48e-05	-2.94092	1.94e-07	0.756857	0.99958	-1.09073	0.90512	-1.32685	0.0397	2.37516	0.0527	0.520871	0.989725
MedtrR108_hic.HiC_scaffold_7.2751	Medtr7g080900	RHN47160.1 putative UDP-glucuronosyl/UDP-glucosyltransferase [Medicago truncatula]	-1.38673	1.56e-05	-1.34548	8.64e-05	-0.098524	0.99958	-1.22114	0.00519	-0.584643	0.175955	0.701769	0.491126	-0.459732	0.853554
MedtrR108_hic.HiC_scaffold_3.3144	Medtr3g078250	RHN68805.1 putative protein kinase RLK-Pelle-LRR-III family [Medicago truncatula]	0.935099	1.56e-05	0.86146	0.000417	0.270083	0.969426	0.413784	0.362436	0.383803	0.411285	-0.283376	0.590953	-0.0579944	0.998773
MedtrR108_hic.HiC_scaffold_1.4625	Medtr1g102360	RHN81926.1 putative protein kinase RLK-Pelle-RLCK-XI family [Medicago truncatula]	-0.954761	1.56e-05	-0.671823	0.00879	-0.595814	0.876174	-0.682177	0.46809	-0.920806	0.036	-0.560233	0.333718	-0.922566	0.000541
MedtrR108_hic.HiC_scaffold_6.234	NA	RHN40110.1 putative RNA-directed DNA polymerase [Medicago truncatula]	-1.27025	1.64e-05	-1.59358	0.0683	-0.44601	0.974526	0.0266778	0.999678	-1.50858	7.02e-05	-0.686412	0.18685	0.116501	0.998773
MedtrR108_hic.HiC_scaffold_5.73	Medtr5g005850	RHN53283.1 putative carboxylesterase, 2-hydroxyisoflavanone dehydratase [Medicago truncatula]	-1.94654	1.67e-05	-2.37841	1.57e-05	0.0203332	0.99958	-0.712796	0.981059	-2.48067	4.16e-07	-0.517172	0.880296	-0.826072	0.880433
MedtrR108_hic.HiC_scaffold_3.4601	Medtr3g103580	RHN70418.1 putative branched-chain-amino-acid transaminase [Medicago truncatula]	-1.65026	1.68e-05	-3.16089	3.87e-05	0.655863	0.964095	-2.10933	0.000493	-0.676042	0.339337	1.6337	0.265555	0.369797	0.984856
MedtrR108_hic.HiC_scaffold_2.4345	Medtr2g100710	RHN76333.1 putative 6-phosphofructokinase [Medicago truncatula]	1.01858	1.71e-05	1.29903	2.84e-08	0.052223	0.99958	0.394345	0.52043	0.856124	0.00482	-0.11212	0.963582	-0.0453761	0.998773
MedtrR108_hic.HiC_scaffold_6.760	Medtr6g021870	RHN50505.1 hypothetical protein MtrunA17_Chr6g0458151 [Medicago truncatula]	-3.46986	1.71e-05	-4.34975	3.66e-08	0.222168	0.99958	-1.13116	0.871932	-1.71511	0.0134	2.00445	0.459829	1.50989	0.838752
MedtrR108_hic.HiC_scaffold_6.1228	Medtr6g037610	RHN51084.1 putative transcription factor AP2-EREBP family [Medicago truncatula]	-2.22908	1.79e-05	-1.63752	0.00266	-0.55241	0.958639	-2.06442	0.479251	0.959129	0.122758	2.63363	7.06e-07	0.539751	0.964245
MedtrR108_hic.HiC_scaffold_8.3324	Medtr4g097920	RHN63092.1 putative transcription factor bHLH family [Medicago truncatula]	-2.15105	1.79e-05	-1.33665	0.0213	-0.429344	NA	-0.126003	0.999678	-2.54895	0.00179	-0.813376	0.799605	-1.32329	0.347521
MedtrR108_hic.HiC_scaffold_1.3010	Medtr1g069960	RHN80042.1 putative transcription factor AP2-EREBP family [Medicago truncatula]	-2.47253	1.79e-05	-1.56349	0.3648	-1.20377	0.811868	-2.46847	0.0479	-2.2287	9.7e-05	-0.953164	0.79444	-3.13495	0.00725
MedtrR108_hic.HiC_scaffold_5.926	Medtr5g020860	RHN54242.1 hypothetical protein MtrunA17_Chr5g0404581 [Medicago truncatula]	-2.14469	1.8e-05	-1.79834	0.000112	-0.737137	0.99958	-0.790227	0.962674	-2.00852	0.000336	-0.585455	0.924707	-0.987944	0.683283
MedtrR108_hic.HiC_scaffold_1.624	Medtr1g012620	RHN76949.1 hypothetical protein MtrunA17_Chr1g0149461 [Medicago truncatula]	0.904441	1.85e-05	1.36684	8.38e-11	-0.477728	0.667818	0.0626524	0.999678	0.928264	0.000388	-0.456093	0.286444	-0.371758	0.232552
MedtrR108_hic.HiC_scaffold_8.2577	Medtr8g067490	RHN41513.1 putative chromatin regulator PHD family [Medicago truncatula]	0.802317	1.85e-05	0.892567	4.99e-06	-0.665504	0.0371	-0.189009	0.962674	0.872031	0.000569	-0.598635	0.000717	-0.204659	0.645043
MedtrR108_hic.HiC_scaffold_4.989	Medtr4g029600	RHN59445.1 Repetitive proline-rich cell wall protein 1 [Medicago truncatula]	-1.00485	1.86e-05	-2.17035	1.46e-18	0.600712	0.668367	-0.91055	0.0163	-1.29305	3.4e-06	0.308877	0.920116	-0.0285459	0.999539
MedtrR108_hic.HiC_scaffold_7.1938	Medtr7g062540	RHN46147.1 putative transcription factor ARF family [Medicago truncatula]	0.812196	1.87e-05	0.622587	0.00213	-0.210552	0.99958	-0.00775986	0.999678	0.786426	0.000694	-0.238969	0.81435	0.162093	0.824331
MedtrR108_hic.HiC_scaffold_3.3595	Medtr3g086540	RHN69329.1 putative protein-tyrosine-phosphatase [Medicago truncatula]	-0.923219	1.91e-05	-0.793341	0.000769	-0.427706	0.906696	-0.552447	0.286931	-0.934951	0.00158	-0.439222	0.464884	-0.687084	0.00722
MedtrR108_hic.HiC_scaffold_5.1656	Medtr5g034980	RHN55093.1 putative EamA domain-containing protein [Medicago truncatula]	-1.23104	1.93e-05	-1.07652	0.000252	0.0414745	0.99958	0.0418966	0.999678	-0.379899	0.527845	0.890743	0.0306	0.746003	0.022
MedtrR108_hic.HiC_scaffold_1.4314	NA	NA	1.01207	1.96e-05	1.19529	1.6e-08	-0.0281393	0.99958	0.240262	0.980414	0.700315	0.0435	-0.342795	0.653593	-0.250863	0.780968
MedtrR108_hic.HiC_scaffold_2.4111	Medtr2g096670	RHN76065.1 hypothetical protein MtrunA17_Chr2g0327991 [Medicago truncatula]	1.06071	1.99e-05	1.20384	3.03e-06	-0.062722	0.99958	0.565986	0.562227	0.910153	0.0343	-0.219571	0.846904	0.2763	0.840115
MedtrR108_hic.HiC_scaffold_4.1606	Medtr0280s0040	RHN60206.1 putative protein kinase RLK-Pelle-SD-2b family [Medicago truncatula]	-1.07173	2.04e-05	-1.44428	2.77e-06	-0.26984	0.99958	-0.463744	0.857693	-0.923796	0.000657	-0.123506	0.96959	0.0604125	0.998773
MedtrR108_hic.HiC_scaffold_3.1894	Medtr3g055480	RHN67228.1 putative EF-hand domain pair protein [Medicago truncatula]	1.00461	2.09e-05	1.22622	6.13e-08	-0.0242465	0.99958	0.30887	0.760675	0.903298	0.00137	-0.127233	0.945617	-0.0106303	0.999539
MedtrR108_hic.HiC_scaffold_1.2863	Medtr1g067480	RHN79870.1 putative exocyst complex component Exo70, cullin repeat-like-containing domain-containing protein [Medicago truncatula]	-3.52639	2.19e-05	-2.40099	0.000721	0.785334	0.99958	-2.50321	NA	-1.4818	0.310673	2.84061	0.138459	-1.59071	0.763628
MedtrR108_hic.HiC_scaffold_8.3383	Medtr4g099180	RHN63167.1 putative 1-phosphatidylinositol-4-phosphate 5-kinase [Medicago truncatula]	-1.0099	2.2e-05	-1.31752	1.97e-08	-0.164696	0.99958	-1.00731	0.884127	-1.03256	0.553265	-0.201228	0.894276	-0.721595	0.0739
MedtrR108_hic.HiC_scaffold_1.4854	Medtr1g106785	RHN82213.1 putative transferase [Medicago truncatula]	-1.10268	2.21e-05	-0.896109	0.000319	-0.0685276	0.99958	-0.21051	0.999456	-0.652081	0.0364	0.381256	0.728014	0.0393241	0.998773
MedtrR108_hic.HiC_scaffold_7.1714	NA	NA	1.15264	2.31e-05	1.54031	1.03e-11	-0.301708	0.919881	0.163244	0.998833	1.18138	6.77e-06	-0.27328	0.789136	-0.190787	0.873318
MedtrR108_hic.HiC_scaffold_4.655	Medtr4g020110	RHN59038.1 putative glutamate-5-semialdehyde dehydrogenase, Glutamate 5-kinase [Medicago truncatula]	-3.71379	2.34e-05	-3.73002	1.38e-05	1.31222	0.682369	0.309431	0.999678	-3.33363	0.0111	1.69333	0.0352	0.721005	0.688308
MedtrR108_hic.HiC_scaffold_5.1237	Medtr5g026320	RHN54622.1 putative transferase [Medicago truncatula]	-2.24092	2.35e-05	-0.900281	0.161373	-1.04731	0.464207	-0.649105	0.829726	0.195378	0.945655	1.3899	0.0422	0.458347	0.845901
MedtrR108_hic.HiC_scaffold_2.1770	Medtr2g439230	RHN74578.1 hypothetical protein MtrunA17_Chr2g0311911 [Medicago truncatula]	1.84125	2.59e-05	2.17272	5.24e-09	-0.310343	0.99958	0.0413691	0.999678	1.69921	0.000373	-0.452516	0.822651	-0.424491	0.592366
MedtrR108_hic.HiC_scaffold_2.1198	Medtr2g029830	RHN72853.1 putative peroxidase [Medicago truncatula]	-6.40653	2.64e-05	-5.70582	3.48e-18	1.06416	NA	-0.595561	NA	-5.16869	5.18e-16	2.34713	0.586275	-0.0271683	0.999539
MedtrR108_hic.HiC_scaffold_3.4557	Medtr3g102980	RHN70363.1 putative transcription factor C2H2 family [Medicago truncatula]	-0.913772	2.72e-05	-0.74456	0.00242	-0.532701	0.99958	-0.589219	0.938014	-0.80555	0.087	-0.423509	0.611738	-0.642235	0.0106
MedtrR108_hic.HiC_scaffold_1.4446	Medtr1g098700	RHN81685.1 hypothetical protein MtrunA17_Chr1g0201811 [Medicago truncatula]	-0.930609	2.73e-05	-0.70055	0.00193	-0.34645	0.99958	-0.614419	0.982474	-0.827308	0.162211	-0.240945	0.854143	-0.730284	0.0178
MedtrR108_hic.HiC_scaffold_1.4923	Medtr1g108330	RHN49885.1 putative protein-serine/threonine phosphatase [Medicago truncatula]	-1.10691	2.78e-05	-0.94099	0.000763	-0.095197	0.99958	-0.694238	0.345776	-0.475364	0.431108	0.535232	0.331718	-0.222878	0.955629
MedtrR108_hic.HiC_scaffold_6.490	Medtr6g015315	RHN50189.1 putative isoflavone-7-O-beta-glucoside 6''-O-malonyltransferase [Medicago truncatula]	-3.87022	2.82e-05	-3.86041	4.34e-06	-0.560522	NA	-0.666666	NA	-1.67098	0.0441	1.62966	0.685679	1.51093	0.854141
MedtrR108_hic.HiC_scaffold_1.2622	Medtr1g060590	RHN79588.1 putative IQ motif, EF-hand binding protein [Medicago truncatula]	-0.75894	2.86e-05	-0.457029	0.214594	-0.258972	0.99958	-0.293972	0.999678	-0.408185	0.640361	0.0925212	0.965938	-0.237446	0.931581
MedtrR108_hic.HiC_scaffold_2.806	Medtr2g021255	RHN72396.1 Glutamine synthetase leaf isozyme [Medicago truncatula]	0.742563	2.94e-05	0.809088	2.71e-05	-0.0666127	0.99958	0.204236	0.924932	0.495788	0.0563	-0.315596	0.344019	-0.104676	0.975148
MedtrR108_hic.HiC_scaffold_3.2993	Medtr3g074890	RHN68635.1 putative phosphate-induced protein [Medicago truncatula]	-1.02105	2.94e-05	-1.1581	7.23e-06	-0.864546	0.738826	-1.23155	0.00331	-1.28725	0.000607	-1.13125	0.44924	-1.35266	3.52e-08
MedtrR108_hic.HiC_scaffold_7.797	Medtr7g028710	RHN44937.1 putative transcription factor WRKY family [Medicago truncatula]	-2.09057	3e-05	-1.69786	0.0011	0.150665	0.99958	-1.28744	0.500296	-0.944524	0.239008	1.29741	0.148026	-0.533062	0.964245
MedtrR108_hic.HiC_scaffold_8.1888	Medtr8g461260	RHN40809.1 putative protein kinase RLK-Pelle-DLSV family [Medicago truncatula]	-1.08654	3.11e-05	-0.732876	0.00712	-0.688717	0.641777	-0.852414	0.143533	-0.840788	0.066	-0.441376	0.530399	-0.950966	0.000365
MedtrR108_hic.HiC_scaffold_7.2388	Medtr7g074010	RHN46718.1 putative protein kinase RLK-Pelle-LRR-VIII-1 family [Medicago truncatula]	-1.01011	3.19e-05	-0.936558	0.000551	-0.280007	0.99958	-0.457923	0.784509	-0.72379	0.0334	0.00383751	0.999032	-0.240752	0.952323
MedtrR108_hic.HiC_scaffold_5.1540	Medtr5g032720	RHN54959.1 putative multi antimicrobial extrusion protein [Medicago truncatula]	-0.743212	3.31e-05	-0.925962	7.69e-05	0.639296	0.0371	-0.363272	0.578079	-0.92856	4.11e-06	0.450816	0.0803	-0.36153	0.624209
MedtrR108_hic.HiC_scaffold_3.3832	Medtr3g090350	RHN69578.1 hypothetical protein MtrunA17_Chr3g0126211 [Medicago truncatula]	-1.03761	3.32e-05	-1.18932	4.32e-07	0.257335	0.99958	-0.119185	0.999678	-1.69705	9.15e-11	-0.402511	0.7882	-0.62025	0.0609
MedtrR108_hic.HiC_scaffold_2.3446	Medtr2g084020	RHN75336.1 putative peroxidase [Medicago truncatula]	-2.02801	3.35e-05	-2.82462	5.1e-07	-0.536328	0.99958	-0.496625	0.999456	-2.25227	3.83e-05	-0.759661	0.781299	0.0869711	0.998773
MedtrR108_hic.HiC_scaffold_3.2097	Medtr3g061090	RHN67466.1 putative chromatin remodeling & transcription regulator BTB-POZ family [Medicago truncatula]	-1.18364	3.46e-05	-1.53699	3.63e-10	0.388179	0.906029	-0.43181	0.413286	-0.59988	0.101266	0.967431	0.0123	0.510607	0.18834
MedtrR108_hic.HiC_scaffold_3.3153	Medtr3g078410	RHN68815.1 putative alpha-N-acetylglucosaminidase [Medicago truncatula]	-1.21901	3.46e-05	-1.24035	2.61e-06	-0.751086	0.518433	-0.827706	0.0253	-0.670323	0.0558	-0.202639	0.947383	-0.252865	0.926517
MedtrR108_hic.HiC_scaffold_2.399	Medtr2g013230	RHN71914.1 putative dihydroflavanol 4-reductase [Medicago truncatula]	-1.15814	3.46e-05	-1.39344	1.57e-07	-0.330022	0.99958	-0.287229	0.999456	-0.603035	0.420483	0.218406	0.889198	0.510346	0.313822
MedtrR108_hic.HiC_scaffold_7.2828	Medtr7g082537	RHN47269.1 putative protein kinase RLK-Pelle-WAK-LRK10L-1 family [Medicago truncatula]	-1.40288	3.57e-05	-1.68957	1.68e-07	-0.393655	0.99958	-0.646142	0.790293	-1.61446	4.56e-06	-0.604481	0.755234	-0.56623	0.767944
MedtrR108_hic.HiC_scaffold_4.3329	Medtr4g086165	RHN62202.1 putative transcription factor AP2-EREBP family [Medicago truncatula]	-1.22685	3.58e-05	-1.49258	8.01e-07	-0.672082	0.99958	-0.989426	0.982421	-1.59573	0.425777	-1.03478	0.661658	-1.07929	0.00383
MedtrR108_hic.HiC_scaffold_2.4471	Medtr2g103307	RHN76486.1 putative PLAT/LH2 domain-containing protein [Medicago truncatula]	0.833309	3.63e-05	0.990686	7.06e-07	-0.13856	0.99958	0.117906	0.999456	0.660355	0.0149	-0.313149	0.557503	-0.207833	0.648709
MedtrR108_hic.HiC_scaffold_1.4320	NA	RHN81553.1 putative transcription factor C2H2 family [Medicago truncatula]	-0.703631	3.64e-05	-0.654369	0.000804	-0.244501	0.99958	-0.247768	0.845565	-0.579707	0.00533	-0.122566	0.948042	-0.167847	0.925578
MedtrR108_hic.HiC_scaffold_6.1411	Medtr6g044600	RHN51341.1 putative chromatin regulator PHD family [Medicago truncatula]	1.34141	3.64e-05	1.53958	3.53e-07	-0.735268	0.479904	0.0926064	0.999678	1.41832	6.49e-05	-0.66031	0.282742	-0.0233392	0.998773
MedtrR108_hic.HiC_scaffold_1.1045	Medtr1g029610	RHN77891.1 putative protein kinase RLK-Pelle-RKF3 family [Medicago truncatula]	-0.720404	3.64e-05	-0.319971	0.345471	-0.455075	0.769964	-0.281211	0.921903	-0.694615	0.031	-0.429595	0.173274	-0.650112	0.0122
MedtrR108_hic.HiC_scaffold_8.4316	Medtr4g118800	RHN64219.1 putative casparian strip membrane protein [Medicago truncatula]	-0.930299	3.65e-05	-1.24897	2.41e-07	0.583034	0.118921	-0.63722	0.0438	-0.366745	0.431742	1.1435	7.58e-10	0.249536	0.862879
MedtrR108_hic.HiC_scaffold_5.3728	Medtr5g085900	RHN57353.1 putative immunoglobulin E-set [Medicago truncatula]	0.905576	3.65e-05	0.562378	0.0839	0.174264	0.99958	0.147596	0.999678	0.341243	0.652474	-0.390655	0.374136	-0.0663119	0.998773
MedtrR108_hic.HiC_scaffold_8.2998	Medtr8g076680	RHN42037.1 putative soluble epoxide hydrolase [Medicago truncatula]	-1.67953	3.73e-05	-1.83535	1.94e-08	0.558388	0.886359	-0.171786	0.999678	-1.40197	4.93e-05	0.829425	0.429048	0.264683	0.975148
MedtrR108_hic.HiC_scaffold_3.3488	Medtr3g084930	RHN69207.1 putative membrane attack complex component/perforin (MACPF) domain-containing protein [Medicago truncatula]	-1.38427	3.76e-05	-1.13784	0.00588	-0.426638	0.99958	-0.555322	0.858741	-2.10567	3.66e-10	-1.14796	0.0892	-1.52079	0.00511
MedtrR108_hic.HiC_scaffold_1.1569	Medtr1g043190	RHN78601.1 putative deoxyribodipyrimidine photo-lyase [Medicago truncatula]	0.995227	3.89e-05	0.987984	3.12e-05	-0.239174	0.99958	0.0569704	0.999678	0.685326	0.15282	-0.553591	0.0936	-0.242879	0.798337
MedtrR108_hic.HiC_scaffold_3.4343	Medtr3g099670	RHN70152.1 putative ANTH domain-containing protein [Medicago truncatula]	-1.32225	3.89e-05	-0.751666	0.0688	0.103416	0.99958	-0.363583	0.965001	-1.03968	0.0396	0.385847	0.698524	-0.64258	0.213602
MedtrR108_hic.HiC_scaffold_4.1856	Medtr4g052380	RHN60459.1 Bifunctional nitrilase/nitrile hydratase NIT4B [Medicago truncatula]	0.949334	3.89e-05	1.30682	8.2e-09	-0.246504	0.974469	0.119625	0.999678	0.940744	0.000981	-0.257115	0.659448	-0.243077	0.659848
MedtrR108_hic.HiC_scaffold_5.3997	Medtr5g090970	RHN57652.1 putative transcription factor NAM family [Medicago truncatula]	-2.77634	3.93e-05	-2.32655	0.000859	0.33409	0.99958	-0.795437	NA	-1.75737	0.0156	1.35852	0.579277	-0.229194	0.998773
MedtrR108_hic.HiC_scaffold_1.4757	Medtr1g105020	RHN82067.1 2-hydroxyisoflavanone dehydratase [Medicago truncatula]	-0.754051	3.94e-05	-0.799991	0.0014	-0.616398	0.769383	-0.386964	0.684445	-0.945345	0.000829	-0.808449	0.067	-0.526639	0.142747
MedtrR108_hic.HiC_scaffold_6.2602	Medtr6g078140	RHN52568.1 putative proteinase inhibitor I3, Kunitz legume [Medicago truncatula]	-3.92143	3.96e-05	-7.34103	2.71e-06	1.17838	0.99958	-6.64138	0.536785	0.855552	0.937801	5.95208	2.01e-25	1.55424	NA
MedtrR108_hic.HiC_scaffold_4.3864	Medtr4g094520	RHN62821.1 putative tetrahydroberberine oxidase [Medicago truncatula]	-2.91761	3.98e-05	-2.59252	9.37e-14	0.308929	0.99958	-0.0263893	0.999678	-1.86034	5.41e-06	1.36448	0.00126	0.711914	0.126854
MedtrR108_hic.HiC_scaffold_2.2811	Medtr2g069273	RHN74577.1 hypothetical protein MtrunA17_Chr2g0311901 [Medicago truncatula]	0.843801	4.09e-05	1.21956	7.76e-09	-0.145699	0.99958	0.202133	0.942151	0.7805	0.00292	-0.210905	0.84741	-0.232594	0.724779
MedtrR108_hic.HiC_scaffold_2.3840	Medtr2g090695	RHN75774.1 hypothetical protein MtrunA17_Chr2g0324911 [Medicago truncatula]	-1.17873	4.1e-05	-1.0141	0.0038	-0.393753	0.99958	-1.05345	0.0973	-1.13591	0.000649	-0.350488	0.865479	-1.17132	0.0441
MedtrR108_hic.HiC_scaffold_8.2882	Medtr8g074350	RHN41891.1 putative chitinase [Medicago truncatula]	-1.8866	4.14e-05	-2.28744	6.4e-07	0.820616	0.982577	0.0514061	0.999678	-2.27553	5.09e-05	0.41863	0.915422	0.0536947	0.999166
MedtrR108_hic.HiC_scaffold_8.4589	Medtr4g124660	RHN64523.1 Sucrose synthase [Medicago truncatula]	0.791432	4.18e-05	0.927215	1.02e-06	0.237427	0.99958	0.320399	0.662043	0.464821	0.181057	-0.0916393	0.969743	-0.138191	0.916118
MedtrR108_hic.HiC_scaffold_1.133	Medtr1g023120	RHN77522.1 putative beta-galactosidase [Medicago truncatula]	1.01248	4.21e-05	1.09874	1.98e-06	0.113543	0.99958	0.330147	0.454232	0.740615	0.0074	-0.159505	0.931799	-0.0233659	0.998773
MedtrR108_hic.HiC_scaffold_2.3108	Medtr2g076460	RHN74945.1 hypothetical protein MtrunA17_Chr2g0315811 [Medicago truncatula]	4.13724	4.29e-05	1.4008	0.725398	1.18807	0.775156	-0.663672	NA	2.37172	0.331545	-0.555126	0.845746	0.325846	0.998773
MedtrR108_hic.HiC_scaffold_4.298	Medtr4g011790	RHN58598.1 putative long-chain-fatty-acid--CoA ligase [Medicago truncatula]	-0.909277	4.29e-05	-0.711183	0.00195	0.158758	0.99958	-0.0371056	0.999678	-0.468777	0.210169	0.596648	0.0246	0.211158	0.876184
MedtrR108_hic.HiC_scaffold_2.590	Medtr2g018010	RHN72141.1 putative aminoacyltransferase, E1 ubiquitin-activating enzyme [Medicago truncatula]	-0.747135	4.3e-05	-0.699207	6.48e-05	-0.138835	0.99958	-0.553572	0.356687	-0.631842	0.0606	-0.0244998	0.993114	-0.478253	0.0829
MedtrR108_hic.HiC_scaffold_1.24	Medtr1g026140	RHN77666.1 putative glutathione transferase [Medicago truncatula]	0.904541	4.43e-05	1.11863	7.79e-07	-0.119788	0.99958	0.342616	0.866003	0.742366	0.0363	-0.284952	0.722977	-0.0306454	0.998773
MedtrR108_hic.HiC_scaffold_1.434	Medtr1g016780	RHN77163.1 Vacuolar-processing enzyme [Medicago truncatula]	-1.77187	4.43e-05	-1.66623	1.03e-10	-0.252808	0.99958	-0.275606	0.846061	-0.154146	0.914327	1.36334	4.48e-12	1.24528	4.63e-18
MedtrR108_hic.HiC_scaffold_3.182	Medtr3g008960	RHN65396.1 putative glucan 1,3-beta-glucosidase [Medicago truncatula]	1.58385	4.46e-05	2.07325	7.37e-12	-0.0124594	0.99958	0.349955	0.980414	1.41291	0.00178	-0.185589	0.953421	-0.305626	0.866419
MedtrR108_hic.HiC_scaffold_3.3348	Medtr3g082100	RHN69036.1 putative bifunctional inhibitor/plant lipid transfer protein/seed storage helical [Medicago truncatula]	0.736127	4.46e-05	0.693404	0.000322	-0.0634818	0.99958	0.144352	0.924932	0.364608	0.281573	-0.437739	0.0366	-0.179742	0.513259
MedtrR108_hic.HiC_scaffold_5.2338	Medtr6g472110	RHN38512.1 hypothetical protein MtrunA17_Chr0c01g0489311 [Medicago truncatula]	-1.0677	4.46e-05	-1.28455	1.57e-05	-0.726772	0.99958	-0.779124	0.34772	-1.36431	0.000582	-1.02136	0.617119	-0.851834	0.0491
MedtrR108_hic.HiC_scaffold_1.4977	Medtr1g109430	RHN82362.1 putative phosphoric monoester hydrolase [Medicago truncatula]	-1.36304	4.51e-05	-0.98236	0.00375	-0.0401585	0.99958	-0.329268	0.994012	-1.08222	0.00238	0.238102	0.930633	-0.425722	0.854141
MedtrR108_hic.HiC_scaffold_4.2840	Medtr4g076810	RHN61672.1 hypothetical protein MtrunA17_Chr4g0039181 [Medicago truncatula]	0.783853	4.52e-05	0.94066	7.03e-06	0.13675	0.99958	0.347458	0.596483	0.710881	0.0168	0.0609346	0.969743	0.12204	0.959905
MedtrR108_hic.HiC_scaffold_4.1816	Medtr4g051622	RHN60418.1 putative NADH:ubiquinone reductase (non-electrogenic) [Medicago truncatula]	-1.26588	4.53e-05	-0.797335	0.145899	-0.0426704	0.99958	-1.33322	0.0983	-0.923025	0.0682	0.302039	0.969743	-1.45717	0.0563
MedtrR108_hic.HiC_scaffold_2.4407	Medtr2g101920	RHN76402.1 putative amino acid transporter, transmembrane domain-containing protein [Medicago truncatula]	-1.42775	4.58e-05	-1.99075	4.28e-10	0.229837	0.99958	-0.362752	0.943024	-0.550431	0.35395	1.10373	0.0176	1.08489	0.0183
MedtrR108_hic.HiC_scaffold_3.2878	Medtr3g072530	RHN68513.1 putative EamA domain-containing protein [Medicago truncatula]	-1.66995	4.58e-05	-1.22225	0.0027	0.00125867	0.99958	-0.338816	0.981059	-0.640077	0.361592	1.02841	0.051	0.250857	0.971327
MedtrR108_hic.HiC_scaffold_6.595	Medtr6g016375	RHN50311.1 putative transcription factor bZIP family [Medicago truncatula]	1.31391	4.73e-05	1.29854	9.38e-06	-0.712003	0.81186	-0.0670581	0.999678	0.980254	0.027	-1.05129	0.0726	-0.380995	0.840115
MedtrR108_hic.HiC_scaffold_8.681	Medtr8g020290	RHN39426.1 putative TIR domain, winged helix-turn-helix DNA-binding domain-containing protein [Medicago truncatula]	-1.17611	4.76e-05	-1.13008	0.000244	-0.0671825	0.99958	-0.448313	0.953331	-1.04419	0.00704	0.0615285	0.990614	-0.357445	0.92207
MedtrR108_hic.HiC_scaffold_7.3497	Medtr7g093870	RHN48005.1 putative plant disease resistance response protein [Medicago truncatula]	-1.38785	4.77e-05	-2.10097	8.42e-16	1.08662	0.00676	0.553287	0.606124	-1.58709	6.49e-09	0.889934	0.103838	1.07478	0.0109
MedtrR108_hic.HiC_scaffold_4.637	Medtr4g019780	RHN59021.1 putative glutathione transferase [Medicago truncatula]	-1.18949	4.82e-05	-0.823804	0.0394	-0.13451	0.99958	-0.118926	0.999678	-0.822436	0.041	0.230422	0.878789	-0.113971	0.998773
MedtrR108_hic.HiC_scaffold_1.3521	Medtr1g080250	RHN80621.1 putative aldehyde-lyase [Medicago truncatula]	-1.02982	4.85e-05	-1.91687	1.63e-13	0.463662	0.958639	-0.681159	0.586228	-0.75272	0.0581	0.739808	0.145596	0.488432	0.76731
MedtrR108_hic.HiC_scaffold_4.4850	NA	RHN43335.1 putative poly(A)-specific ribonuclease [Medicago truncatula]	-1.042	5.01e-05	-0.830704	0.00325	-0.301135	0.99958	-0.403026	0.868059	-1.28364	0.000687	-0.542946	0.84944	-0.848046	0.000537
MedtrR108_hic.HiC_scaffold_1.3852	Medtr1g086790	RHN81017.1 putative transcription factor WRKY family [Medicago truncatula]	-1.06924	5.03e-05	-1.19627	1.14e-05	-0.00594609	0.99958	-0.328446	0.842607	-0.455102	0.229104	0.607976	0.151575	0.417853	0.648709
MedtrR108_hic.HiC_scaffold_7.3607	Medtr7g095710	RHN48124.1 putative calcium-transporting ATPase [Medicago truncatula]	-0.594547	5.14e-05	-0.559663	0.000269	-0.389317	0.683641	-0.202482	0.93883	-0.104059	0.908069	0.099668	0.926388	0.259508	0.246874
MedtrR108_hic.HiC_scaffold_3.3547	Medtr3g085890	RHN69281.1 putative NADH-ubiquinone reductase complex 1 MLRQ subunit [Medicago truncatula]	-1.05503	5.39e-05	-1.14995	1.13e-06	-0.889557	0.301732	-1.1832	0.0204	-0.333406	0.741309	-0.169064	0.928939	-0.356821	0.770767
MedtrR108_hic.HiC_scaffold_3.1886	Medtr3g055585	RHN67237.1 putative EF-hand domain pair protein [Medicago truncatula]	0.81769	5.91e-05	0.970469	1.24e-06	0.188849	0.99958	0.38837	0.41703	0.618676	0.0214	-0.0119337	0.99507	0.0406479	0.998773
MedtrR108_hic.HiC_scaffold_4.609	Medtr4g019225	RHN58997.1 putative laccase [Medicago truncatula]	-2.59292	5.92e-05	-3.86614	1.05e-08	0.525317	0.99958	-1.62089	0.760675	-1.86362	2.2e-05	1.26002	0.807707	0.393983	0.986667
MedtrR108_hic.HiC_scaffold_3.4186	Medtr3g096840	RHN69983.1 putative amino acid transporter, transmembrane domain-containing protein [Medicago truncatula]	-0.848755	5.97e-05	-0.603868	0.0146	-0.00436194	0.99958	-0.185117	0.992957	-0.342987	0.333611	0.499153	0.10071	0.080317	0.998773
MedtrR108_hic.HiC_scaffold_7.639	Medtr7g023630	RHN44753.1 putative leucine-rich repeat-containing, plant-type, leucine-rich repeat domain, L [Medicago truncatula]	-3.0219	6.03e-05	-2.89324	1.77e-05	0.542676	0.99958	-1.35827	NA	-1.64825	0.0848	1.92181	0.292884	-0.108292	0.998773
MedtrR108_hic.HiC_scaffold_5.166	Medtr5g007450	RHN53386.1 putative geraniol 8-hydroxylase [Medicago truncatula]	-2.16167	6.16e-05	-3.06581	1.26e-08	1.39991	0.147839	0.722844	0.979205	-2.63857	8.49e-09	0.915801	0.596454	1.14294	0.726728
MedtrR108_hic.HiC_scaffold_6.697	Medtr0082s0260	RHN50430.1 putative cytochrome c-type biogenesis protein CcmF [Medicago truncatula]	0.733397	6.27e-05	0.247154	0.484518	0.331145	0.884267	-0.0208638	0.999678	0.157021	0.854791	-0.245518	0.659423	-0.104997	0.980671
MedtrR108_hic.HiC_scaffold_3.2609	Medtr3g065570	RHN68133.1 putative High mobility group protein HMGA [Medicago truncatula]	-1.58683	6.29e-05	-1.16676	0.00299	-0.337225	0.97949	-0.756016	0.0685	0.158842	0.927785	1.40417	0.000295	0.576021	0.411627
MedtrR108_hic.HiC_scaffold_7.3834	Medtr7g100335	RHN48380.1 putative angiotensin-converting enzyme 2 [Medicago truncatula]	1.07022	6.29e-05	1.03609	0.000163	0.0250215	0.99958	0.213086	0.980414	0.752409	0.0344	-0.294462	0.806156	-0.0674432	0.998773
MedtrR108_hic.HiC_scaffold_1.1096	Medtr1g030600	RHN77943.1 putative EamA domain-containing protein [Medicago truncatula]	0.844627	6.34e-05	0.975276	7.08e-06	-0.012195	0.99958	0.485898	0.518889	0.720984	0.0398	-0.13832	0.948492	0.236047	0.82922
MedtrR108_hic.HiC_scaffold_1.2846	Medtr1g067180	RHN79852.1 putative glutathione transferase [Medicago truncatula]	-1.11198	6.36e-05	-0.977832	0.00209	0.520996	0.539371	-0.138865	0.999678	-0.95675	0.00221	0.674841	0.0909	-0.111946	0.998773
MedtrR108_hic.HiC_scaffold_1.4467	Medtr1g099150	RHN81711.1 hypothetical protein MtrunA17_Chr1g0202111 [Medicago truncatula]	0.898824	6.36e-05	0.390658	0.0942	0.0696311	0.99958	0.047326	0.999678	0.0263684	0.983924	-0.805818	0.0269	-0.309949	0.741151
MedtrR108_hic.HiC_scaffold_2.4145	Medtr2g097463	RHN76103.1 putative transcription factor GRAS family [Medicago truncatula]	-0.776461	6.37e-05	-0.699058	0.000102	-0.226106	0.99958	-0.0773652	0.999678	-0.598386	0.0188	-0.0487532	0.988373	0.0296838	0.998773
MedtrR108_hic.HiC_scaffold_3.4071	Medtr3g094840	RHN69847.1 putative 4-alpha-glucanotransferase [Medicago truncatula]	0.861919	6.37e-05	0.905976	1.83e-05	-0.100485	0.99958	0.417152	0.346973	0.522789	0.0892	-0.441272	0.263666	0.0392304	0.998773
MedtrR108_hic.HiC_scaffold_4.4922	Medtr8g098930	RHN43406.1 1-aminocyclopropane-1-carboxylate synthase [Medicago truncatula]	-1.09667	6.37e-05	-1.07703	1.96e-05	-0.0725606	0.99958	-0.23492	0.999456	-1.17801	0.000154	-0.154515	0.969743	-0.331005	0.835019
MedtrR108_hic.HiC_scaffold_1.3337	Medtr1g076150	RHN80390.1 putative transcription factor MYB-HB-like family [Medicago truncatula]	-0.806678	6.42e-05	-0.633299	0.0109	-0.136119	0.99958	0.0685121	0.999678	-0.866096	0.0144	-0.196025	0.882159	-0.15715	0.958465
MedtrR108_hic.HiC_scaffold_6.2232	Medtr6g059680	RHN52115.1 putative proteinase inhibitor I3, Kunitz legume [Medicago truncatula]	1.74549	6.46e-05	0.994106	0.181356	0.642796	0.894871	0.198617	0.999678	0.603518	0.588993	-0.499807	0.734985	-0.186131	0.998773
MedtrR108_hic.HiC_scaffold_5.1012	Medtr5g022240	RHN54332.1 hypothetical protein MtrunA17_Chr5g0405561 [Medicago truncatula]	-0.936214	6.58e-05	-1.07989	2.18e-06	-0.456604	0.982218	-0.566267	0.549071	-1.0091	0.00317	-0.529978	0.49488	-0.487254	0.321538
MedtrR108_hic.HiC_scaffold_2.1358	Medtr2g033820	RHN73041.1 putative transcription factor WRKY family [Medicago truncatula]	-1.16226	6.61e-05	-1.46042	0.000438	-0.189833	0.99958	-1.11669	0.0688	-1.08004	0.00106	-0.110978	0.969743	-0.737027	0.676329
MedtrR108_hic.HiC_scaffold_4.620	Medtr4g019640	RHN59012.1 hypothetical protein MtrunA17_Chr4g0008691 [Medicago truncatula]	-2.93659	6.65e-05	-2.76502	5.89e-05	0.93768	0.795563	-0.777158	0.9536	-1.13468	0.194721	2.7407	0.00174	0.854266	0.922329
MedtrR108_hic.HiC_scaffold_4.15	Medtr4g005190	RHN58233.1 Beta-amyrin synthase [Medicago truncatula]	0.842825	6.79e-05	0.831565	0.255356	0.885921	0.961075	0.223446	0.999678	0.110662	0.976431	0.155602	0.947383	-0.490297	0.927592
MedtrR108_hic.HiC_scaffold_3.5117	Medtr3g112210	RHN71033.1 putative mitogen-activated protein kinase CMGC-MAPK family [Medicago truncatula]	0.740201	6.83e-05	0.883238	3.14e-06	-0.218132	0.99958	0.0198563	0.999678	0.772709	0.00157	-0.188307	0.848979	-0.0862751	0.979039
MedtrR108_hic.HiC_scaffold_2.3759	NA	RHN75677.1 putative glutamate formimidoyltransferase, 5-formyltetrahydrofolate cyclo-ligase [Medicago truncatula]	0.900854	6.88e-05	0.682973	0.00815	-0.331894	0.99958	-0.0888788	0.999678	0.775955	0.0807	-0.459407	0.0607	0.0070347	0.999539
MedtrR108_hic.HiC_scaffold_8.5067	Medtr4g133620	RHN65081.1 putative cytochrome b561 and DOMON domain-containing protein [Medicago truncatula]	-0.808332	6.94e-05	-0.686407	0.00393	-0.303665	0.99958	-0.386684	0.732288	-0.62525	0.0758	-0.121019	0.962147	-0.319893	0.608487
MedtrR108_hic.HiC_scaffold_5.1137	Medtr5g024660	RHN54480.1 putative membrane transport protein [Medicago truncatula]	-2.09747	6.96e-05	-1.93385	3.82e-05	0.339772	0.99958	-0.296706	0.999678	-0.608631	0.640361	1.82346	0.00108	1.03216	0.192981
MedtrR108_hic.HiC_scaffold_3.2466	Medtr3g467600	RHN67910.1 putative peroxidase [Medicago truncatula]	0.917629	7.13e-05	1.27298	8.99e-10	-0.221094	0.99958	0.229488	0.958189	0.935879	0.000276	-0.204174	0.852018	-0.103612	0.982836
MedtrR108_hic.HiC_scaffold_5.3444	Medtr5g080360	RHN56998.1 putative transferase [Medicago truncatula]	-1.7627	7.2e-05	-1.65965	7.45e-05	0.340736	0.99958	0.110289	0.999678	-1.33704	0.0245	0.767696	0.601072	0.44063	0.936043
MedtrR108_hic.HiC_scaffold_1.3514	Medtr1g080020	RHN80611.1 putative protein kinase CAMK-CDPK family [Medicago truncatula]	1.15162	7.28e-05	1.7421	0.00124	0.296232	0.99958	0.72981	0.784086	1.11415	0.0128	0.257167	0.959952	0.103113	0.998773
MedtrR108_hic.HiC_scaffold_1.3828	Medtr1g086370	RHN80990.1 putative protein-serine/threonine kinase CMGC-GSK family [Medicago truncatula]	-0.790927	7.32e-05	-0.80537	8.01e-05	-0.170999	0.99958	-0.336821	0.788179	-0.525151	0.14713	0.0937813	0.943783	-0.0501802	0.998773
MedtrR108_hic.HiC_scaffold_7.2318	Medtr7g072480	RHN46645.1 putative peroxidase [Medicago truncatula]	-1.20964	7.34e-05	-1.96424	3.05e-11	0.705822	0.223384	0.0408336	0.999678	-1.39674	1.13e-05	0.515656	0.391796	0.613078	0.466665
MedtrR108_hic.HiC_scaffold_5.1225	Medtr8g063380	RHN41324.1 putative transcription factor C2H2 family [Medicago truncatula]	1.63643	7.53e-05	1.79759	1.37e-06	0.513395	0.982801	0.64298	0.57296	0.692178	0.425777	-0.432492	0.792721	-0.457911	0.642039
MedtrR108_hic.HiC_scaffold_8.1022	Medtr8g028435	RHN39821.1 putative deacetoxyvindoline 4-hydroxylase [Medicago truncatula]	-1.08345	7.53e-05	-0.87133	0.00265	-0.380307	0.917163	-0.589762	0.353487	-0.189199	0.841974	0.511457	0.417862	0.0983562	0.998773
MedtrR108_hic.HiC_scaffold_3.4034	Medtr3g093980	RHN69806.1 putative chalcone isomerase [Medicago truncatula]	-0.88885	7.53e-05	-0.858251	0.00165	0.176986	0.99958	-0.177215	0.991285	-0.670488	0.0364	0.392673	0.395825	0.0134336	0.999539
MedtrR108_hic.HiC_scaffold_5.3427	Medtr5g079950	RHN56978.1 putative expansin/Lol pI [Medicago truncatula]	-2.21349	7.61e-05	-2.3108	2.83e-07	0.336663	0.99958	-0.80575	0.807399	-1.05093	0.0546	1.50054	0.136425	0.452322	0.971931
MedtrR108_hic.HiC_scaffold_7.4182	Medtr7g106320	RHN48786.1 putative transcription factor Homeodomain-TALE-BEL family [Medicago truncatula]	0.819447	7.63e-05	1.06686	7.69e-09	0.01273	0.99958	0.309183	0.717658	0.583046	0.0146	-0.225356	0.87618	-0.169385	0.919293
MedtrR108_hic.HiC_scaffold_3.4920	Medtr3g109430	RHN70800.1 hypothetical protein MtrunA17_Chr3g0139401 [Medicago truncatula]	-2.57767	8.19e-05	-2.25418	0.000128	0.0401842	0.99958	-0.708558	0.997437	-1.08339	0.263168	1.53569	0.218846	0.475993	0.985395
MedtrR108_hic.HiC_scaffold_7.2111	Medtr7g066690	RHN46372.1 putative mitochondrial brown fat uncoupling protein [Medicago truncatula]	-1.34248	8.19e-05	-1.58978	1.95e-06	0.322903	0.99958	-2.62902	9.23e-06	0.519442	0.701789	2.17891	7.54e-13	-0.515609	0.86205
MedtrR108_hic.HiC_scaffold_1.860	Medtr1g007540	RHN76687.1 putative oligopeptide transporter, OPT superfamily [Medicago truncatula]	1.11761	8.34e-05	1.21191	5.9e-07	0.0288114	0.99958	0.0352808	0.999678	0.913923	0.00211	-0.177273	0.934644	-0.25872	0.854456
MedtrR108_hic.HiC_scaffold_3.2793	Medtr3g070800	RHN68410.1 putative protein kinase RLK-Pelle-CR4L family [Medicago truncatula]	-1.07082	8.43e-05	-1.22821	4.83e-07	-0.545113	0.976752	-0.342195	0.991285	-1.19858	0.00422	-0.67008	0.375161	-0.304807	0.862879
MedtrR108_hic.HiC_scaffold_3.2953	Medtr3g073860	RHN68590.1 putative ligase [Medicago truncatula]	-0.624122	8.43e-05	-0.651882	0.00329	0.25597	0.978781	-0.0590624	0.999678	-0.668691	0.0098	0.209419	0.606224	-0.0703012	0.998773
MedtrR108_hic.HiC_scaffold_7.2831	Medtr7g082570	RHN47272.1 putative gamma-glutamyl-gamma-aminobutyrate hydrolase [Medicago truncatula]	-1.26199	8.5e-05	-1.68473	0.0761	-0.32313	0.99958	-1.86866	2.27e-06	-0.657646	0.35484	0.278235	0.877337	-0.836931	0.456508
MedtrR108_hic.HiC_scaffold_1.3208	Medtr1g073260	RHN80241.1 hypothetical protein MtrunA17_Chr1g0186121 [Medicago truncatula]	-1.0388	8.65e-05	-0.733763	0.00911	-0.339446	0.99958	-0.564078	0.493451	-0.473657	0.307799	0.224714	0.897643	-0.298554	0.867688
MedtrR108_hic.HiC_scaffold_5.3120	Medtr5g073450	RHN56649.1 putative exocyst complex component Exo70, cullin repeat-like-containing domain-containing protein [Medicago truncatula]	-0.788953	8.71e-05	-0.743746	0.000111	-0.206832	0.99958	-0.454	0.41703	-0.594024	0.0403	-0.0125766	0.994073	-0.297891	0.558621
MedtrR108_hic.HiC_scaffold_8.1182	Medtr8g432460	RHN40024.1 putative C2 domain-containing protein [Medicago truncatula]	-1.99081	8.71e-05	-3.83099	6.29e-19	-0.452022	0.99958	-2.68451	8.44e-06	-1.35997	0.000757	0.183874	0.975146	-0.227621	0.998773
MedtrR108_hic.HiC_scaffold_2.3109	Medtr2g076590	RHN74948.1 putative bulb-type lectin domain-containing protein [Medicago truncatula]	-1.07406	8.83e-05	-2.06687	5.61e-11	0.490272	0.99958	-1.38802	2.27e-07	-0.689679	0.115034	0.873778	0.675428	-0.00888411	0.999539
MedtrR108_hic.HiC_scaffold_8.3210	Medtr4g094908	RHN62974.1 putative transcription factor WRKY family [Medicago truncatula]	-0.838054	8.98e-05	-0.746649	9.18e-05	-0.271769	0.997644	-0.474367	0.342604	-0.684702	0.00553	-0.119833	0.950305	-0.406022	0.280258
MedtrR108_hic.HiC_scaffold_7.4859	Medtr7g118300	RHN49614.1 putative anthranilate N-methyltransferase [Medicago truncatula]	-1.23275	9.06e-05	-1.43234	5.42e-07	0.413573	0.929288	-0.0586779	0.999678	-0.631037	0.178233	1.0124	0.00893	0.747518	0.0857
MedtrR108_hic.HiC_scaffold_8.758	Medtr8g022340	RHN39525.1 putative small auxin-up RNA [Medicago truncatula]	-2.16869	9.09e-05	-1.11199	0.0528	0.148681	0.99958	-1.62714	0.0333	0.26756	0.878779	2.58495	6.47e-07	-0.23384	0.998773
MedtrR108_hic.HiC_scaffold_7.2198	Medtr7g068780	RHN46474.1 putative acyl-lipid Delta(12)-acetylenase [Medicago truncatula]	-0.929838	9.24e-05	-0.777044	0.273406	-1.21203	0.668367	-0.877253	0.857693	-0.610996	0.737249	-0.891191	0.00362	-0.705627	0.701643
MedtrR108_hic.HiC_scaffold_3.3035	Medtr3g075320	RHN68681.1 putative pectate lyase [Medicago truncatula]	-1.87639	9.33e-05	-1.31229	0.00635	0.181709	0.99958	0.386057	0.992957	-1.05475	0.109348	1.00058	0.222446	0.649164	0.635501
MedtrR108_hic.HiC_scaffold_3.2049	Medtr3g460850	RHN67415.1 hypothetical protein MtrunA17_Chr3g0102491 [Medicago truncatula]	0.851338	9.37e-05	1.25766	8.85e-09	-0.257853	0.99958	0.213222	0.972925	0.823452	0.00251	-0.287694	0.704647	-0.216977	0.841893
MedtrR108_hic.HiC_scaffold_5.3219	Medtr5g075650	RHN56759.1 putative protein kinase RLK-Pelle-LRR-VIII-1 family [Medicago truncatula]	-1.3858	9.38e-05	-2.46417	2.04e-07	0.930837	0.574251	-0.982331	0.479251	-1.15231	0.0154	1.15813	0.0516	0.32245	0.989476
MedtrR108_hic.HiC_scaffold_5.357	Medtr5g010440	RHN53605.1 putative protein kinase RLK-Pelle-LRR-VI-2 family [Medicago truncatula]	0.732577	9.48e-05	0.966729	3.24e-07	-0.0637322	0.99958	0.272753	0.898166	0.198634	0.766004	-0.600966	0.00155	-0.491153	0.0923
MedtrR108_hic.HiC_scaffold_5.1014	Medtr5g022310	RHN54334.1 putative thaumatin [Medicago truncatula]	-1.36763	9.66e-05	-0.495329	0.255319	-0.902652	0.0619	-1.34631	0.000206	-0.189673	0.879632	0.273666	0.897643	-1.03421	0.0162
MedtrR108_hic.HiC_scaffold_2.4428	Medtr2g102267	RHN76424.1 putative transcription factor WD40-like family [Medicago truncatula]	-3.17902	9.74e-05	-4.3576	1.24e-06	1.04885	0.99958	-2.89551	0.013	0.613352	0.683393	4.84418	0.00167	2.02555	0.790292
MedtrR108_hic.HiC_scaffold_7.3924	Medtr7g101395	RHN48492.1 putative phenylalanine ammonia-lyase [Medicago truncatula]	-1.05991	9.75e-05	-0.678869	0.552535	-1.22509	0.044	-0.724177	0.0389	-1.28435	0.00015	-1.4501	9.91e-05	-1.32814	0.108805
MedtrR108_hic.HiC_scaffold_1.1003	Medtr1g028890	RHN77848.1 putative protein kinase RLK-Pelle-LRR-III family [Medicago truncatula]	-1.79038	9.77e-05	-2.02288	1.12e-06	-0.272522	0.99958	-0.433472	0.988692	-0.714952	0.253202	0.800174	0.569375	0.876464	0.587444
MedtrR108_hic.HiC_scaffold_3.5359	Medtr3g117290	RHN71328.1 putative dehydrin [Medicago truncatula]	-0.909826	9.88e-05	-1.041	1.13e-05	0.222863	0.854529	-0.566538	0.00174	-0.31964	0.600402	0.810886	3.33e-10	0.161031	0.721852
MedtrR108_hic.HiC_scaffold_8.715	Medtr8g020950	RHN39473.1 putative flavonoid 3'-monooxygenase [Medicago truncatula]	0.858131	9.88e-05	0.228848	0.582138	0.54772	0.574936	0.292726	0.881364	0.0417552	0.978647	-0.270972	0.734798	0.112319	0.975148
MedtrR108_hic.HiC_scaffold_8.2664	Medtr8g069450	RHN41618.1 putative acetyltransferase A, auxiliary subunit [Medicago truncatula]	-1.20589	0.0001	-0.755143	0.0144	0.0408294	0.99958	-0.629413	0.257873	-0.124757	0.921685	1.1185	0.00221	0.00774873	0.999539
MedtrR108_hic.HiC_scaffold_1.1501	Medtr1g041285	RHN78500.1 putative EF-hand domain pair protein [Medicago truncatula]	-1.32797	0.0001	-1.04113	0.0204	-0.322625	0.99958	-1.26638	0.0071	-0.755801	0.10088	0.24392	0.951035	-0.975831	0.249432
MedtrR108_hic.HiC_scaffold_2.3347	Medtr2g081930	RHN75239.1 putative major facilitator, sugar transporter, major facilitator superfamily [Medicago truncatula]	-2.55415	0.0001	-3.91954	1.76e-08	2.39255	0.183526	0.70472	NA	-3.4743	5.97e-07	1.45803	0.427551	1.09343	0.932258
MedtrR108_hic.HiC_scaffold_4.2893	Medtr4g077910	RHN61731.1 putative 1,4-beta-D-xylan synthase transcription factor C2H2 family [Medicago truncatula]	-0.625855	0.0001	-0.793027	0.000771	-0.838706	0.206475	-0.975715	0.00459	-0.82192	0.0149	-1.03464	4.58e-06	-0.999151	1.92e-05
MedtrR108_hic.HiC_scaffold_7.4606	Medtr7g113800	RHN49303.1 putative transcription factor C2H2 family [Medicago truncatula]	-0.669852	0.000101	-0.378035	0.146768	-0.380622	0.864644	-0.489199	0.288393	-0.450754	0.169725	-0.163055	0.894276	-0.555737	0.0393
MedtrR108_hic.HiC_scaffold_1.2467	Medtr1g056910	RHN79434.1 putative aminoacyltransferase, E1 ubiquitin-activating enzyme [Medicago truncatula]	-3.55508	0.000103	-2.16637	0.0045	-1.6129	NA	-2.1397	NA	-1.35606	0.265373	0.600544	0.96489	-1.33053	0.863269
MedtrR108_hic.HiC_scaffold_5.3152	Medtr5g074190	RHN56681.1 putative exocyst complex component Exo70, cullin repeat-like-containing domain-containing protein [Medicago truncatula]	-3.25683	0.000106	-2.36497	0.00071	-0.217656	0.99958	-0.927574	0.962674	-1.2443	0.162367	1.79475	0.415898	0.205318	0.998773
MedtrR108_hic.HiC_scaffold_7.2827	Medtr7g082533	RHN47259.1 putative wall-associated receptor kinase, galacturonan-binding domain-containing protein [Medicago truncatula]	-1.43817	0.000108	-1.21487	0.00294	-0.3417	0.99958	-0.484825	0.982421	-1.48269	0.000187	-0.388364	0.894074	-0.752662	0.655865
MedtrR108_hic.HiC_scaffold_4.3324	Medtr4g086020	RHN62197.1 putative ferredoxin--nitrite reductase [Medicago truncatula]	0.959355	0.000109	1.2301	7.02e-07	-0.424473	0.749398	0.131754	0.999678	0.987915	0.00167	-0.398315	0.396913	-0.107233	0.986048
MedtrR108_hic.HiC_scaffold_1.1265	Medtr1g034300	RHN78169.1 putative guanine nucleotide binding protein (G-protein), alpha subunit [Medicago truncatula]	-1.26087	0.000109	-1.14088	1.97e-05	-0.351623	0.99958	-0.423372	0.844546	-1.28768	0.000172	-0.377576	0.952005	-0.563517	0.224919
MedtrR108_hic.HiC_scaffold_7.435	Medtr7g017360	RHN44529.1 putative 1-phosphatidylinositol 4-kinase [Medicago truncatula]	0.894394	0.000109	1.0634	1.12e-05	-0.132892	0.99958	0.322996	0.664219	1.00497	2.76e-05	-0.0246703	0.993123	0.269347	0.770767
MedtrR108_hic.HiC_scaffold_5.4003	Medtr5g091060	RHN57659.1 putative 4-hydroxyphenylpyruvate dioxygenase [Medicago truncatula]	-0.843908	0.000111	-0.97209	4.02e-06	0.395972	0.717514	-0.809977	0.00091	-0.201021	0.780001	1.03596	2.44e-06	-0.0343482	0.998773
MedtrR108_hic.HiC_scaffold_3.3930	Medtr3g092090	RHN69682.1 putative oligopeptide transporter, OPT superfamily [Medicago truncatula]	0.813447	0.000114	1.04124	1.17e-08	-0.178096	0.99958	0.207304	0.967714	0.802362	0.000569	-0.190748	0.859794	-0.0266676	0.998773
MedtrR108_hic.HiC_scaffold_5.4225	Medtr5g094810	RHN57936.1 putative xenobiotic-transporting ATPase [Medicago truncatula]	1.4113	0.000119	2.03788	4.63e-11	-1.17428	0.00681	-0.323831	0.934664	2.15422	9.15e-10	-0.432982	0.591942	-0.199965	0.955629
MedtrR108_hic.HiC_scaffold_5.1885	Medtr5g040320	RHN55360.1 putative sphingolipid C4-monooxygenase [Medicago truncatula]	-0.815389	0.00012	-0.776844	0.00113	-0.0847171	0.99958	-0.248539	0.948059	-0.698	0.0113	0.0317304	0.990614	-0.163827	0.96459
MedtrR108_hic.HiC_scaffold_7.4617	Medtr7g113930	RHN49320.1 putative Piezo family protein [Medicago truncatula]	1.13925	0.000121	1.25598	0.000136	-0.845302	0.131673	-0.229494	0.982474	1.44032	4.6e-07	-0.547197	0.359833	-0.0387703	0.998773
MedtrR108_hic.HiC_scaffold_2.441	Medtr2g014240	RHN71967.1 Dormancy-associated protein 1 [Medicago truncatula]	-0.860868	0.000122	-1.42295	2.9e-11	0.761396	0.0407	-0.0219062	0.999678	-0.837077	0.00553	0.783877	0.000389	0.571436	0.00196
MedtrR108_hic.HiC_scaffold_3.3439	Medtr3g083910	RHN69143.1 putative naringenin-chalcone synthase [Medicago truncatula]	-1.63623	0.000122	-1.21686	0.0387	-0.251878	0.99958	-0.336384	0.999456	-1.39392	0.00753	-0.0118312	0.998485	-0.512503	0.935916
MedtrR108_hic.HiC_scaffold_1.1764	Medtr1g047960	RHN78809.1 putative leucine-rich repeat-containing, plant-type, leucine-rich repeat domain, L [Medicago truncatula]	-8.56976	0.000124	-8.7714	5.85e-05	0.70295	0.99958	-8.2805	0.0106	0.765596	0.92771	10.0315	1.92e-13	1.25531	NA
MedtrR108_hic.HiC_scaffold_7.43	Medtr7g005950	RHN43989.1 putative 1,3-beta-glucan synthase [Medicago truncatula]	0.641209	0.000124	0.805258	1.56e-07	-0.283645	0.844261	-0.0135841	0.999678	0.681449	0.000154	-0.245489	0.646835	-0.132407	0.920763
MedtrR108_hic.HiC_scaffold_4.4805	Medtr8g096500	RHN43283.1 putative small auxin-up RNA [Medicago truncatula]	-2.26937	0.000125	-1.69058	0.0118	-0.305918	0.99958	-2.38931	0.180987	-2.13151	0.000117	-0.156605	0.989895	-2.83192	0.0595
MedtrR108_hic.HiC_scaffold_5.1723	Medtr5g036420	RHN55180.1 hypothetical protein MtrunA17_Chr5g0414901 [Medicago truncatula]	-0.773659	0.000125	-0.802727	0.000111	0.106265	0.99958	-0.336943	0.466084	-0.226782	0.707639	0.651416	0.000566	0.245117	0.561237
MedtrR108_hic.HiC_scaffold_6.2607	Medtr6g078260	RHN52573.1 putative proteinase inhibitor I3, Kunitz legume [Medicago truncatula]	-8.56686	0.000127	-8.76937	6.03e-05	0.317841	0.99958	-6.68841	0.0983	0.874689	0.910978	9.75047	1.79e-12	2.91785	NA
MedtrR108_hic.HiC_scaffold_8.326	Medtr8g011780	RHN38961.1 putative protein kinase AGC-RSK-2 family [Medicago truncatula]	-1.11446	0.000128	-1.41816	1.91e-07	-0.379736	0.99958	-0.822014	0.179546	-1.09298	0.000981	-0.357793	0.948042	-0.489442	0.626966
MedtrR108_hic.HiC_scaffold_7.2288	Medtr7g071120	RHN46594.1 putative transcription factor WRKY family [Medicago truncatula]	-0.910217	0.000131	-0.93051	0.000118	-0.666406	0.99958	-0.526504	0.317558	-1.13627	2.79e-05	-0.892906	0.674509	-0.725698	0.00693
MedtrR108_hic.HiC_scaffold_1.1574	Medtr1g043320	RHN78606.1 hypothetical protein MtrunA17_Chr1g0167771 [Medicago truncatula]	-0.62602	0.000138	-0.4171	0.0222	-0.121071	0.99958	0.0361706	0.999678	-0.236321	0.554946	0.266245	0.379059	0.222867	0.421151
MedtrR108_hic.HiC_scaffold_2.4338	Medtr2g100600	RHN76323.1 putative stigma-specific protein Stig1 [Medicago truncatula]	-6.54151	0.000138	-5.7765	0.000526	0.0271269	NA	0.451433	NA	-4.24132	0.00622	2.26045	NA	1.90411	NA
MedtrR108_hic.HiC_scaffold_2.1274	Medtr2g031610	RHN72944.1 putative cellular retinaldehyde binding/alpha-tocopherol transport, GOLD domain, CRAL/TRIO [Medicago truncatula]	0.563967	0.00014	0.142267	0.58553	0.0403518	0.99958	-0.0429608	0.999678	0.120229	0.847231	-0.405564	0.0534	-0.0590913	0.986642
MedtrR108_hic.HiC_scaffold_2.3271	Medtr2g079670	RHN75139.1 putative nucleophile aminohydrolase [Medicago truncatula]	0.802147	0.000141	0.98675	1.64e-06	-0.0657597	0.99958	0.0994817	0.999678	0.752808	0.0378	-0.118224	0.933648	-0.13096	0.973879
MedtrR108_hic.HiC_scaffold_5.4410	Medtr5g098020	RHN58150.1 hypothetical protein MtrunA17_Chr5g0447991 [Medicago truncatula]	0.926917	0.000141	0.70006	0.019	0.418638	0.99958	0.481022	0.999607	0.271382	0.864256	-0.23846	0.970803	0.0555127	0.998773
MedtrR108_hic.HiC_scaffold_8.1452	Medtr8g040080	RHN40319.1 hypothetical protein MtrunA17_Chr8g0353491 [Medicago truncatula]	-1.97294	0.000141	-1.74864	0.00267	0.728167	0.99958	-1.34503	NA	-2.26613	0.000933	0.434998	0.912334	-1.85404	0.284514
MedtrR108_hic.HiC_scaffold_3.683	Medtr3g026290	RHN66111.1 hypothetical protein MtrunA17_Chr3g0087211 [Medicago truncatula]	-1.14883	0.000141	-1.37791	1.65e-06	0.539819	0.920563	0.0473306	0.999678	-1.11482	0.000845	0.574526	0.574829	0.316165	0.949947
MedtrR108_hic.HiC_scaffold_3.5015	Medtr3g110450	RHN70905.1 putative protein kinase RLK-Pelle-LRR-XI-1 family [Medicago truncatula]	-0.94064	0.000142	-0.804155	0.00722	-0.0598537	0.99958	-0.212324	0.999678	-0.772301	0.0386	0.109066	0.969743	-0.174159	0.985302
MedtrR108_hic.HiC_scaffold_5.570	Medtr5g014150	RHN53852.1 putative proton-dependent oligopeptide transporter family, major facilitator superfamily [Medicago truncatula]	0.879865	0.000144	0.94864	0.000233	-0.296587	0.99958	0.327809	0.982474	0.734113	0.235288	-0.449857	0.588288	0.1158	0.984528
MedtrR108_hic.HiC_scaffold_4.486	Medtr4g015680	RHN58797.1 putative transcription factor MYB family [Medicago truncatula]	-3.70381	0.000149	-3.05184	0.00302	-0.359728	0.99958	-2.08348	0.466923	-0.721459	0.715231	2.62635	0.140346	0.202924	0.998773
MedtrR108_hic.HiC_scaffold_4.1030	Medtr4g031820	RHN59506.1 putative 11-oxo-beta-amyrin 30-oxidase [Medicago truncatula]	0.800636	0.000152	0.815883	0.000561	0.452604	0.958173	0.258263	0.992628	0.493636	0.403927	0.146521	0.936457	-0.0568003	0.998773
MedtrR108_hic.HiC_scaffold_8.5008	Medtr4g132430	RHN64999.1 putative transcription factor WRKY family [Medicago truncatula]	-1.07133	0.000154	-1.35988	1.82e-07	0.64435	0.668167	-0.312363	0.999456	-1.43042	2.25e-07	0.283792	0.880296	-0.377438	0.890171
MedtrR108_hic.HiC_scaffold_5.3649	Medtr5g084260	RHN57253.1 hypothetical protein MtrunA17_Chr5g0438391 [Medicago truncatula]	0.861718	0.000157	0.903825	0.000198	0.069841	0.99958	0.258927	0.845487	0.649489	0.0642	-0.143948	0.79526	0.00852351	0.999539
MedtrR108_hic.HiC_scaffold_6.1351	Medtr6g042310	RHN51279.1 putative soyasaponin III rhamnosyltransferase [Medicago truncatula]	1.06417	0.000162	1.08869	0.00254	1.03629	0.844261	0.573296	0.992957	0.244431	0.890978	0.219126	0.910298	-0.26446	0.989476
MedtrR108_hic.HiC_scaffold_1.5059	Medtr1g111210	RHN82454.1 putative vacuolar protein sorting-associated protein Ist1 [Medicago truncatula]	-0.922227	0.000166	-1.03271	4.66e-05	-0.00569079	0.99958	-0.364255	0.827521	-0.908273	0.00194	0.00575692	0.998528	-0.233548	0.924398
MedtrR108_hic.HiC_scaffold_4.1236	Medtr7g028442	RHN59873.1 hypothetical protein MtrunA17_Chr4g0018931 [Medicago truncatula]	-3.54346	0.000166	-3.14002	8.59e-05	0.772045	NA	0.898896	NA	-3.78721	0.000151	0.569698	NA	0.286164	0.998773
MedtrR108_hic.HiC_scaffold_8.1600	Medtr8g044120	RHN40483.1 hypothetical protein MtrunA17_Chr8g0355201 [Medicago truncatula]	0.893735	0.000167	1.181	6.77e-07	-0.091005	0.99958	0.264392	0.700817	0.722306	0.0251	-0.264293	0.710532	-0.190488	0.791954
MedtrR108_hic.HiC_scaffold_1.4673	Medtr1g103090	RHN81975.1 putative leucine-rich repeat-containing, plant-type, leucine-rich repeat domain, L [Medicago truncatula]	-1.16148	0.000172	-1.20264	0.00164	0.0634654	0.99958	-0.154816	0.999678	-2.13002	3.02e-07	-0.912425	0.148367	-1.0772	0.182437
MedtrR108_hic.HiC_scaffold_3.3403	Medtr3g083130	RHN69092.1 putative 6'-deoxychalcone synthase [Medicago truncatula]	-0.960829	0.000172	-0.719635	0.0225	-0.0231774	0.99958	-0.0144236	0.999678	-0.731702	0.0744	0.205599	0.80727	-0.0220337	0.998773
MedtrR108_hic.HiC_scaffold_2.1559	Medtr2g437880	RHN73271.1 Isoflavone 3'-hydroxylase [Medicago truncatula]	-2.46406	0.000172	-2.21027	0.000987	1.27687	0.611096	-0.129079	0.999678	-2.52807	0.148469	1.21545	0.128362	-0.436476	0.970488
MedtrR108_hic.HiC_scaffold_2.2230	Medtr2g450040	RHN74004.1 putative cytochrome P450 [Medicago truncatula]	-0.850726	0.000173	-1.08995	1.12e-05	0.0806213	0.99958	-0.14873	0.999678	-0.739713	0.00246	0.189753	0.924686	0.20758	0.977411
MedtrR108_hic.HiC_scaffold_7.4463	Medtr7g111240	RHN49132.1 putative superoxide dismutase [Medicago truncatula]	-0.7287	0.000174	-0.922311	1.84e-07	0.594284	0.0574	0.144681	0.999456	-1.18366	3.15e-09	0.137378	0.897643	-0.111567	0.975148
MedtrR108_hic.HiC_scaffold_7.2839	Medtr7g082740	RHN47285.1 hypothetical protein MtrunA17_Chr7g0251291 [Medicago truncatula]	-1.87948	0.000174	-1.54881	0.242375	-2.34423	0.266742	-1.14792	0.875216	-1.74917	0.395164	-2.19314	0.0276	-1.33593	0.509809
MedtrR108_hic.HiC_scaffold_3.3312	Medtr3g081090	RHN69002.1 putative development/cell death domain-containing protein [Medicago truncatula]	-0.594223	0.000177	-0.401338	0.00613	-0.236076	0.99958	-0.135635	0.999678	-0.19156	0.804918	0.166032	0.846452	0.0808394	0.971521
MedtrR108_hic.HiC_scaffold_2.272	Medtr2g010580	RHN71756.1 hypothetical protein MtrunA17_Chr2g0280281 [Medicago truncatula]	-1.55315	0.000178	-1.95985	3.2e-08	0.892251	0.312914	0.620609	0.883541	-1.99365	3.43e-07	0.45235	0.797467	0.591613	0.792078
MedtrR108_hic.HiC_scaffold_6.1153	Medtr6g034870	RHN50983.1 putative Extensin domain-containing protein [Medicago truncatula]	-0.773687	0.000181	-1.07634	8.21e-08	0.295443	0.8611	-0.0621686	0.999678	-1.02158	1.46e-05	0.0449361	0.979178	-0.000522	0.999671
MedtrR108_hic.HiC_scaffold_7.324	Medtr7g013770	RHN44400.1 putative exocyst complex component Exo70, cullin repeat-like-containing domain-containing protein [Medicago truncatula]	-0.954278	0.000184	-0.59094	0.0194	0.158052	0.99958	0.115564	0.999678	-0.702264	0.0376	0.408308	0.505775	0.0105507	0.999539
MedtrR108_hic.HiC_scaffold_1.5198	Medtr1g114150	RHN82614.1 putative transcription factor C2H2 family [Medicago truncatula]	0.614001	0.000185	0.545484	0.00195	0.00800258	0.99958	0.0828405	0.999678	0.102612	0.910978	-0.506708	0.0115	-0.355661	0.150025
MedtrR108_hic.HiC_scaffold_1.476	Medtr1g015890	RHN77109.1 putative glutathione dehydrogenase (ascorbate) [Medicago truncatula]	-1.02692	0.000186	-0.906712	0.000484	-0.301702	0.99958	-0.451218	0.628049	-0.401506	0.458072	0.319899	0.765969	0.0606684	0.998773
MedtrR108_hic.HiC_scaffold_6.554	Medtr6g015805	RHN50240.1 putative protein kinase RLK-Pelle-CrRLK1L-1 family [Medicago truncatula]	-0.853456	0.000186	-1.02568	2.57e-06	-0.0846994	0.99958	-0.276708	0.867974	-0.655622	0.0464	0.111984	0.969743	0.100585	0.979039
MedtrR108_hic.HiC_scaffold_6.2228	Medtr6g059730	RHN52111.1 Kunitz-type trypsin inhibitor-like 1 protein [Medicago truncatula]	0.987569	0.000188	0.931458	0.364273	0.806674	0.99958	0.128535	0.999678	0.288532	0.949749	0.113155	0.963966	-0.507974	0.960647
MedtrR108_hic.HiC_scaffold_7.3583	Medtr7g095250	RHN48097.1 putative bifunctional inhibitor/plant lipid transfer protein/seed storage helical [Medicago truncatula]	-1.82671	0.000188	-1.20686	0.015	0.863231	0.717514	0.959545	0.541775	-1.66698	0.00287	1.02021	0.231097	0.503823	0.867688
MedtrR108_hic.HiC_scaffold_1.679	Medtr1g011540	RHN76887.1 hypothetical protein MtrunA17_Chr1g0148751 [Medicago truncatula]	0.80528	0.000189	0.936245	2.44e-05	0.155513	0.99958	0.308264	0.798747	0.641858	0.042	-0.0101756	0.99444	0.0170845	0.998773
MedtrR108_hic.HiC_scaffold_3.4405	Medtr3g100500	RHN70209.1 putative nepenthesin [Medicago truncatula]	0.690808	0.000194	0.442305	0.0459	0.215971	0.99958	0.319082	0.36554	0.0592697	0.961529	-0.417599	0.102404	-0.0587209	0.984528
MedtrR108_hic.HiC_scaffold_3.4684	Medtr3g105340	RHN70525.1 hypothetical protein MtrunA17_Chr3g0136441 [Medicago truncatula]	-2.20934	0.000194	-2.18747	0.000227	1.22105	0.0755	-0.442577	0.988692	-1.21214	0.164726	2.21428	4.3e-07	0.539435	0.890985
MedtrR108_hic.HiC_scaffold_7.1818	Medtr0027s0180	RHN46015.1 hypothetical protein MtrunA17_Chr7g0237671 [Medicago truncatula]	1.65277	0.000196	0.629989	0.418295	0.0776319	0.99958	0.370547	0.999456	0.416353	0.777383	-1.16069	0.0919	0.160945	0.998773
MedtrR108_hic.HiC_scaffold_4.3028	Medtr4g080083	RHN61867.1 putative cysteamine dioxygenase [Medicago truncatula]	0.782153	0.000197	1.25895	2.62e-11	-0.20135	0.99958	0.141899	0.999456	0.751437	0.00284	-0.233516	0.854242	-0.361147	0.301231
MedtrR108_hic.HiC_scaffold_8.3761	Medtr4g107400	RHN63580.1 putative oxidoreductase [Medicago truncatula]	-0.715563	0.000197	-1.13622	1.25e-08	0.548726	0.390964	0.139731	0.999678	-1.13955	5.98e-09	0.122887	0.943783	0.141278	0.975148
MedtrR108_hic.HiC_scaffold_2.1283	Medtr2g031750	RHN72956.1 putative amino acid transporter, transmembrane domain-containing protein [Medicago truncatula]	0.734156	0.000199	1.05464	3.78e-08	-0.104131	0.99958	0.267381	0.701108	0.763848	5.23e-05	-0.0759755	0.969743	-0.018544	0.998773
MedtrR108_hic.HiC_scaffold_7.1712	Medtr7g056473	RHN45880.1 hypothetical protein MtrunA17_Chr7g0236251 [Medicago truncatula]	0.9328	0.0002	1.33534	3.01e-10	-0.200654	0.99958	0.143461	0.999456	1.02176	3.75e-05	-0.112413	0.950305	-0.165986	0.908
MedtrR108_hic.HiC_scaffold_7.4794	Medtr7g117280	RHN49537.1 putative galactolipase [Medicago truncatula]	-1.69122	0.000201	-1.32489	0.00131	0.954975	0.643086	0.0938869	0.999678	-1.85241	0.000305	0.792703	0.473974	-0.426883	0.947358
MedtrR108_hic.HiC_scaffold_8.3060	Medtr8g077760	RHN49428.1 putative profilin [Medicago truncatula]	-2.40177	0.000201	-2.49524	0.000139	-0.007933	0.99958	-2.03422	0.0549	0.405938	0.740332	2.79741	0.000109	0.850946	0.951206
MedtrR108_hic.HiC_scaffold_7.1378	Medtr7g039540	RHN45475.1 hypothetical protein MtrunA17_Chr7g0231621 [Medicago truncatula]	0.936593	0.000204	1.08053	1.64e-06	-0.297314	0.99958	0.229941	0.999456	0.517177	0.371692	-0.719941	0.0115	-0.32746	0.623971
MedtrR108_hic.HiC_scaffold_4.3300	Medtr4g485640	RHN62169.1 putative CBS domain-containing protein [Medicago truncatula]	-0.840464	0.000205	-0.922119	0.000157	-0.407238	0.884267	-0.6738	0.345856	-0.293909	0.640687	0.13643	0.941163	-0.0405807	0.998773
MedtrR108_hic.HiC_scaffold_2.4283	Medtr2g099790	RHN76257.1 hypothetical protein MtrunA17_Chr2g0330061 [Medicago truncatula]	1.0486	0.000207	1.47327	1.12e-08	0.181309	0.99958	0.493643	0.253261	0.869373	0.0151	0.000906	0.999459	-0.106796	0.979039
MedtrR108_hic.HiC_scaffold_8.1115	Medtr8g031150	RHN39917.1 putative rlpA-like protein, double-psi beta-barrel [Medicago truncatula]	-2.70889	0.000214	-2.13553	0.0144	0.110634	0.99958	-0.641074	0.924932	-0.907516	0.48251	1.9066	0.0565	0.597798	0.968398
MedtrR108_hic.HiC_scaffold_4.2350	Medtr4g065060	RHN61054.1 hypothetical protein MtrunA17_Chr4g0032461 [Medicago truncatula]	-1.29738	0.000216	-1.51717	0.000492	-0.521328	0.99958	-0.0020849	0.999999	-1.61547	0.00584	-0.847547	0.311866	-0.0975599	0.998773
MedtrR108_hic.HiC_scaffold_7.3604	Medtr7g095640	RHN48119.1 hypothetical protein MtrunA17_Chr7g0260311 [Medicago truncatula]	0.91725	0.000217	0.989665	2.41e-05	0.239168	0.99958	0.429694	0.540252	0.508345	0.2885	-0.170317	0.903417	-0.0468321	0.998773
MedtrR108_hic.HiC_scaffold_6.1267	Medtr6g038390	RHN51121.1 putative D-xylose 1-dehydrogenase (NADP(+)) [Medicago truncatula]	0.552693	0.000217	0.622917	0.000184	-0.0523259	0.99958	0.14415	0.980414	0.49559	0.00723	-0.111756	0.871767	0.0215324	0.998773
MedtrR108_hic.HiC_scaffold_5.1633	Medtr5g034500	RHN55070.1 putative potassium transporter [Medicago truncatula]	0.916354	0.000218	1.28969	1.18e-08	-0.0990952	0.99958	0.275098	0.784474	0.818266	0.00465	-0.198591	0.906373	-0.192666	0.844768
MedtrR108_hic.HiC_scaffold_3.3960	Medtr3g092640	RHN69721.1 putative START-like domain-containing protein [Medicago truncatula]	-0.850596	0.000224	-0.414185	0.161274	-0.771352	0.463823	-0.676944	0.324056	-0.69919	0.17672	-0.618737	0.059	-0.955291	1.65e-09
MedtrR108_hic.HiC_scaffold_4.5256	Medtr8g105190	RHN43790.1 hypothetical protein MtrunA17_Chr8g0391661 [Medicago truncatula]	-1.56353	0.000227	-1.11489	0.0226	0.0752631	0.99958	-0.962117	0.607552	-0.942766	0.263837	0.694588	0.5056	-0.780424	0.556621
MedtrR108_hic.HiC_scaffold_8.2959	Medtr8g075830	RHN41984.1 putative flavanone 3-dioxygenase [Medicago truncatula]	0.867794	0.000227	0.809508	0.00643	0.930767	0.29892	0.508574	0.844438	-0.0487163	0.982987	0.0162132	0.994073	-0.343353	0.800838
MedtrR108_hic.HiC_scaffold_7.2597	Medtr7g078060	RHN46980.1 putative transferase [Medicago truncatula]	0.812301	0.000228	0.968244	5.98e-06	0.194268	0.99958	0.44275	0.500296	0.369517	0.425365	-0.250414	0.70081	-0.151512	0.96178
MedtrR108_hic.HiC_scaffold_3.3553	Medtr3g086000	RHN69287.1 putative thimet oligopeptidase [Medicago truncatula]	0.833908	0.000228	1.10523	1.87e-07	-0.181801	0.995918	0.121491	0.999456	0.740167	0.00772	-0.277182	0.477737	-0.239934	0.623971
MedtrR108_hic.HiC_scaffold_4.2276	Medtr4g063905	RHN60965.1 putative protein-serine/threonine phosphatase [Medicago truncatula]	-0.891075	0.00023	-1.1312	3.53e-07	0.0609346	0.99958	-0.247745	0.981059	-0.731432	0.00392	0.216535	0.909368	0.1574	0.977411
MedtrR108_hic.HiC_scaffold_5.3409	Medtr5g079610	RHN56957.1 hypothetical protein MtrunA17_Chr5g0435091 [Medicago truncatula]	-1.60515	0.000232	-1.78576	1.27e-06	-0.556611	0.99958	-0.867788	0.792521	0.168105	0.955959	1.21157	0.0691	1.09207	0.172274
MedtrR108_hic.HiC_scaffold_1.3007	Medtr1g069940	RHN80039.1 putative transcription factor AP2-EREBP family [Medicago truncatula]	-1.97461	0.000237	-2.27938	7.33e-05	-1.45446	NA	-0.278838	0.999678	-2.18705	0.000104	-1.6739	0.648425	-0.203956	0.998773
MedtrR108_hic.HiC_scaffold_5.3520	Medtr5g081900	RHN57083.1 putative signal peptidase complex subunit 2 [Medicago truncatula]	0.630669	0.000238	0.600953	0.00049	0.171875	0.99958	0.156605	0.971822	0.273858	0.42886	-0.186985	0.766898	-0.165656	0.772485
MedtrR108_hic.HiC_scaffold_6.609	Medtr6g016470	RHN50325.1 putative calcium-transporting ATPase [Medicago truncatula]	-2.22034	0.000238	-1.8169	0.00875	-1.68563	0.0134	-3.70768	2.41e-22	1.49945	0.00223	2.03726	0.00752	-0.388895	0.986089
MedtrR108_hic.HiC_scaffold_4.2478	Medtr4g068520	RHN61211.1 putative cold-regulated 413 protein [Medicago truncatula]	-2.35065	0.000238	-3.40593	2.15e-06	1.57717	0.361645	-0.834003	NA	-3.02472	1.43e-05	0.89984	0.65989	-0.470429	0.998773
MedtrR108_hic.HiC_scaffold_3.4251	Medtr3g098390	RHN70054.1 hypothetical protein MtrunA17_Chr3g0131411 [Medicago truncatula]	-0.876992	0.000242	-1.04487	1.52e-07	-0.188149	0.99958	-0.461872	0.809094	-0.698903	0.0826	-0.00810881	0.99775	-0.107911	0.994474
MedtrR108_hic.HiC_scaffold_3.4933	Medtr3g109950	RHN70810.1 putative transmembrane protein TauE [Medicago truncatula]	-0.763127	0.000245	-0.644604	0.00173	0.189124	0.99958	-0.181731	0.999456	-0.344283	0.450779	0.608007	0.0655	0.125381	0.973801
MedtrR108_hic.HiC_scaffold_7.310	Medtr7g013300	RHN44382.1 putative glycosidase [Medicago truncatula]	0.657289	0.000249	0.77708	1.91e-05	-0.188037	0.99958	0.131529	0.997184	0.51864	0.0448	-0.329192	0.348155	-0.122603	0.918195
MedtrR108_hic.HiC_scaffold_7.2650	Medtr7g079010	RHN47048.1 putative transcription factor WRKY family [Medicago truncatula]	-2.83712	0.000249	-1.66132	0.0163	0.650313	0.99958	0.715187	0.965975	-1.68279	0.0381	1.80009	0.224821	0.699577	0.876184
MedtrR108_hic.HiC_scaffold_7.4809	Medtr7g117415	RHN49550.1 putative aminoacyltransferase, E1 ubiquitin-activating enzyme [Medicago truncatula]	-1.05552	0.000249	-1.6572	6.23e-10	0.965023	0.00837	0.365875	0.898166	-1.36976	4.18e-06	0.649008	0.0852	0.659638	0.228144
MedtrR108_hic.HiC_scaffold_8.4299	Medtr4g118480	RHN64200.1 hypothetical protein MtrunA17_Chr4g0066491 [Medicago truncatula]	-1.83951	0.000256	-1.9998	2.62e-05	-1.42931	0.873385	-1.1889	0.418309	-1.53627	0.00643	-1.12959	0.755816	-0.723826	0.82595
MedtrR108_hic.HiC_scaffold_2.2643	NA	NA	0.685317	0.000258	0.25806	0.344686	0.0649269	0.99958	-0.0431206	0.999678	0.315375	0.395004	-0.306805	0.429862	0.0204928	0.998773
MedtrR108_hic.HiC_scaffold_3.4898	Medtr3g109120	RHN70774.1 putative protein-disulfide reductase [Medicago truncatula]	-2.2843	0.000259	-1.43189	0.00875	0.625229	0.99958	-1.12894	0.913391	-1.00628	0.436886	1.90223	0.0246	-0.700401	0.943404
MedtrR108_hic.HiC_scaffold_2.3534	Medtr2g085065	RHN75423.1 putative protein kinase AGC-RSK-2 family [Medicago truncatula]	0.821672	0.000267	1.15619	5.1e-08	-0.26776	0.99958	0.0185569	0.999678	0.754607	0.00641	-0.337067	0.696139	-0.378667	0.420187
MedtrR108_hic.HiC_scaffold_7.163	Medtr7g009820	RHN44217.1 putative polyvinyl alcohol dehydrogenase (cytochrome) [Medicago truncatula]	-2.34625	0.000269	-3.3576	5.61e-08	2.86646	0.00309	0.999768	NA	-3.25066	7.57e-07	1.95879	0.0345	1.11196	0.845901
MedtrR108_hic.HiC_scaffold_1.714	Medtr1g010050	RHN76847.1 putative G-protein gamma [Medicago truncatula]	-1.4358	0.000274	-0.920932	0.0214	-0.56965	0.964095	-0.924287	0.434293	-0.73395	0.166109	0.126958	0.976964	-0.735118	0.592437
MedtrR108_hic.HiC_scaffold_2.1231	Medtr2g030480	RHN72887.1 putative stress up-regulated Nod 19 [Medicago truncatula]	-3.64711	0.000274	-3.48198	0.000145	1.307	NA	-0.01811	NA	-2.91396	0.00918	2.01773	0.491186	0.534224	0.998773
MedtrR108_hic.HiC_scaffold_2.811	Medtr2g021310	RHN72400.1 hypothetical protein MtrunA17_Chr2g0287251 [Medicago truncatula]	-1.34414	0.000277	-0.916058	0.0523	0.543209	0.99958	-0.695977	0.585365	-0.105641	0.961125	1.77554	0.285392	0.120462	0.998773
MedtrR108_hic.HiC_scaffold_7.77	Medtr7g406910	RHN54608.1 putative transcription factor interactor and regulator CCHC(Zn) family [Medicago truncatula]	1.10664	0.000277	1.47237	9.99e-08	0.104021	0.99958	0.562552	0.141449	0.822671	0.0461	-0.180392	0.930161	-0.0817148	0.996529
MedtrR108_hic.HiC_scaffold_7.3494	Medtr7g093830	RHN48003.1 putative plant disease resistance response protein [Medicago truncatula]	-1.84852	0.000277	-1.52856	0.0027	-1.45808	NA	-1.19315	0.84857	-2.19397	0.000491	-1.79872	0.265249	-1.85474	0.120922
MedtrR108_hic.HiC_scaffold_7.4406	Medtr7g110060	RHN49054.1 putative protein-serine/threonine kinase CMGC-GSK family [Medicago truncatula]	-0.777922	0.000277	-0.836011	0.000143	0.454252	0.464207	-0.013919	0.999678	-0.717278	0.00285	0.51263	0.100155	0.111193	0.986089
MedtrR108_hic.HiC_scaffold_3.933	Medtr3g034670	RHN66403.1 putative chlorophyllase [Medicago truncatula]	-1.04176	0.000277	-0.843212	0.00839	-0.0825239	0.99958	-0.580737	0.318551	-0.0842616	0.949749	0.873482	0.00616	0.183189	0.977411
MedtrR108_hic.HiC_scaffold_2.2069	Medtr0097s0070	RHN73862.1 putative casparian strip membrane protein [Medicago truncatula]	-1.4675	0.000278	-1.6788	8.26e-05	0.826591	0.629891	0.698647	0.714262	-1.88884	4.85e-06	0.401532	0.852029	0.491941	0.876184
MedtrR108_hic.HiC_scaffold_5.1691	Medtr5g035665	RHN55130.1 hypothetical protein MtrunA17_Chr5g0414371 [Medicago truncatula]	-2.54784	0.000291	-2.58413	0.000146	-0.541275	0.99958	-1.40627	0.577342	0.200589	0.93675	2.20745	0.0667	1.36958	0.772485
MedtrR108_hic.HiC_scaffold_5.1907	NA	RHN55232.1 putative P-loop containing nucleoside triphosphate hydrolase, leucine-rich repeat domain, L [Medicago truncatula]	-1.30221	0.000291	-0.948911	0.00366	-0.0788	0.99958	-0.157063	0.999678	1.65131	1.22e-08	2.87754	5.93e-05	2.45135	3.99e-23
MedtrR108_hic.HiC_scaffold_5.2479	Medtr5g055480	RHN55869.1 putative glycosyl transferase, family 14 [Medicago truncatula]	-1.28528	0.000291	-0.621557	0.220532	-0.955711	0.309739	-0.747195	0.636894	-0.466376	0.511417	-0.136667	0.970117	-0.588733	0.783132
MedtrR108_hic.HiC_scaffold_2.2949	Medtr2g072260	RHN74754.1 putative 11-oxo-beta-amyrin 30-oxidase [Medicago truncatula]	-1.6242	0.000291	-1.95641	8.45e-06	0.905856	0.703798	0.115266	0.999678	-1.80901	0.000715	0.717085	0.54352	0.269406	0.994252
MedtrR108_hic.HiC_scaffold_2.2705	Medtr2g065470	RHN74439.1 putative glyceraldehyde-3-phosphate dehydrogenase (phosphorylating) [Medicago truncatula]	0.612976	0.000292	0.787506	1.92e-07	-0.0324777	0.99958	0.153933	0.982474	0.391096	0.0871	-0.256269	0.495557	-0.237735	0.533703
MedtrR108_hic.HiC_scaffold_4.3179	Medtr4g083000	RHN62038.1 putative beta-glucosidase [Medicago truncatula]	-1.46701	0.000294	-1.22495	0.000409	0.498351	0.996504	-0.692542	0.715404	-0.525408	0.471686	1.43658	0.0138	0.0134245	0.999539
MedtrR108_hic.HiC_scaffold_4.898	Medtr4g027040	RHN59363.1 putative chromatin regulator PHD family [Medicago truncatula]	0.900204	0.000297	-0.0723769	0.919235	0.235348	0.99958	-0.509577	0.319671	0.780162	0.00897	0.113112	0.948492	0.346222	0.623971
MedtrR108_hic.HiC_scaffold_3.3124	Medtr3g077910	RHN68784.1 putative carbonic anhydrase [Medicago truncatula]	0.617177	0.000298	0.689535	9.65e-05	-0.121788	0.99958	0.156644	0.937595	0.550531	0.0188	-0.190489	0.719636	0.0228194	0.998773
MedtrR108_hic.HiC_scaffold_1.4202	Medtr1g093850	RHN81420.1 hypothetical protein MtrunA17_Chr1g0198861 [Medicago truncatula]	0.794165	0.0003	1.08771	7.71e-07	-0.308064	0.772684	0.1251	0.999456	0.750266	0.00729	-0.353959	0.274134	-0.207794	0.700732
MedtrR108_hic.HiC_scaffold_1.4962	Medtr1g109120	RHN82346.1 putative CDP-diacylglycerol--serine O-phosphatidyltransferase [Medicago truncatula]	-0.688138	0.0003	-0.190304	0.599406	-0.524639	0.20325	-0.250497	0.869598	0.0521961	0.966714	0.213516	0.70292	-0.00208464	0.999539
MedtrR108_hic.HiC_scaffold_8.2146	Medtr8g466220	RHN41009.1 putative leucine-rich repeat-containing, plant-type, leucine-rich repeat domain, L [Medicago truncatula]	-5.61524	0.0003	-9.63515	8.93e-07	1.12225	0.99958	-5.45295	0.0666	0.701653	0.919127	7.41883	1.12e-17	4.87998	0.374293
MedtrR108_hic.HiC_scaffold_6.930	Medtr6g027320	RHN50727.1 hypothetical protein MtrunA17_Chr6g0460641 [Medicago truncatula]	-2.33507	0.000308	-1.97087	0.000197	0.521836	0.99958	-0.00447642	0.999737	-1.29801	0.0403	1.54328	0.287512	0.67048	0.914072
MedtrR108_hic.HiC_scaffold_3.4537	Medtr3g013890	RHN65627.1 putative oxidoreductase [Medicago truncatula]	-1.0717	0.000308	-0.78023	0.54698	-0.928946	0.591493	-0.378729	0.999678	-1.04021	0.556277	-0.902194	6.87e-05	-0.633676	0.919007
MedtrR108_hic.HiC_scaffold_3.5207	Medtr3g114530	RHN71168.1 putative protein-disulfide reductase [Medicago truncatula]	-1.4343	0.000308	-1.88119	1.66e-06	0.232666	0.99958	-0.924977	0.238808	-0.512184	0.584948	1.15181	0.000504	0.451174	0.860853
MedtrR108_hic.HiC_scaffold_1.4937	Medtr1g108640	RHN82314.1 hypothetical protein MtrunA17_Chr1g0208621 [Medicago truncatula]	-1.01407	0.000323	-0.891074	6.24e-06	-0.682839	0.767115	-0.833152	0.066	-0.813265	0.0378	-0.480791	0.886998	-0.746437	0.000131
MedtrR108_hic.HiC_scaffold_2.4012	Medtr2g094620	RHN75955.1 putative protein ENHANCED DISEASE RESISTANCE 2, PH domain, START [Medicago truncatula]	0.651434	0.000323	0.820796	8.01e-07	-0.0446737	0.99958	0.258312	0.900282	0.45098	0.0859	-0.247821	0.648425	-0.107068	0.979039
MedtrR108_hic.HiC_scaffold_6.1598	Medtr0795s0020	RHN51529.1 putative heavy metal-associated domain, HMA [Medicago truncatula]	0.685803	0.000323	0.857069	6.52e-06	-0.0769892	0.99958	0.208508	0.96017	0.690194	0.00053	-0.0745626	0.959294	0.0463921	0.998773
MedtrR108_hic.HiC_scaffold_5.1760	Medtr5g037270	RHN55217.1 putative protein ENHANCED DISEASE RESISTANCE 2 [Medicago truncatula]	-1.31962	0.000325	-1.53502	1.09e-06	0.486919	0.919881	0.312245	0.999678	-1.2754	0.000305	0.52989	0.66633	0.580058	0.814112
MedtrR108_hic.HiC_scaffold_4.3712	Medtr4g093110	RHN62640.1 putative protein kinase RLK-Pelle-L-LEC family [Medicago truncatula]	-1.65511	0.000328	-1.50177	0.000269	-0.267999	0.99958	-1.15026	0.308713	-1.06021	0.0203	0.333708	0.948042	-0.698788	0.8047
MedtrR108_hic.HiC_scaffold_2.3837	Medtr2g090660	RHN75771.1 hypothetical protein MtrunA17_Chr2g0324881 [Medicago truncatula]	-1.30394	0.000328	-1.17398	0.00171	0.391901	0.948025	-0.16683	0.999678	-1.10849	0.011	0.584536	0.344242	-0.0950539	0.998773
MedtrR108_hic.HiC_scaffold_5.1154	Medtr5g024990	RHN54506.1 Diacylglycerol O-acyltransferase 2D [Medicago truncatula]	-1.03128	0.000329	-0.76297	0.00173	0.144712	0.99958	-0.388609	0.798696	-0.131373	0.890978	1.0432	0.00068	0.248265	0.918277
MedtrR108_hic.HiC_scaffold_2.1560	Medtr2g437910	RHN73272.1 putative EGF-like calcium-binding domain, PA domain-containing protein [Medicago truncatula]	-0.962465	0.000333	-1.48544	1.82e-13	0.636763	0.126205	-0.486576	0.335501	-0.617773	0.0357	0.978506	0.0017	0.387821	0.448263
MedtrR108_hic.HiC_scaffold_6.2985	Medtr6g088790	RHN53038.1 putative protein kinase RLK-Pelle-LRR-XI-1 family [Medicago truncatula]	-0.662784	0.000336	-0.718841	0.00864	-0.332338	0.993192	-0.157931	0.999678	-0.781626	0.0139	-0.450963	0.186273	-0.214949	0.944485
MedtrR108_hic.HiC_scaffold_6.555	Medtr6g015815	RHN50242.1 putative isoflavone-7-O-beta-glucoside 6''-O-malonyltransferase [Medicago truncatula]	-2.64143	0.000337	-2.07834	0.00313	-1.1883	0.822301	-2.28741	0.241784	-0.967841	0.390761	0.496625	0.951035	-1.18213	0.885917
MedtrR108_hic.HiC_scaffold_2.2991	Medtr2g073010	RHN74818.1 putative proteinase inhibitor I3, Kunitz legume [Medicago truncatula]	-1.36534	0.000337	-1.80335	2.42e-07	0.841171	0.873385	-0.337704	0.999456	-1.1109	0.0229	1.09235	0.264068	0.361211	0.959746
MedtrR108_hic.HiC_scaffold_1.4102	Medtr1g090807	RHN81299.1 hypothetical protein MtrunA17_Chr1g0197491 [Medicago truncatula]	0.828015	0.000341	1.40543	7.64e-12	-0.582068	0.40498	-0.0484722	0.999678	0.915889	0.00172	-0.496782	0.196089	-0.534577	0.0104
MedtrR108_hic.HiC_scaffold_5.1655	Medtr5g034970	RHN55092.1 putative EamA domain-containing protein [Medicago truncatula]	-0.970576	0.000342	-0.668703	0.00915	0.21888	0.99958	0.404381	0.628049	-0.445333	0.248638	0.742493	0.0276	0.633556	0.0595
MedtrR108_hic.HiC_scaffold_2.3690	Medtr2g088980	RHN75600.1 putative Gnk2-like domain-containing protein [Medicago truncatula]	-1.05365	0.000348	-1.85283	3.22e-09	1.43626	0.131105	0.967081	0.298976	-2.35623	9.96e-13	0.134583	0.971735	0.472803	0.830859
MedtrR108_hic.HiC_scaffold_1.1032	Medtr1g029440	RHN77877.1 hypothetical protein MtrunA17_Chr1g0159471 [Medicago truncatula]	-0.945974	0.000352	-1.04715	2.4e-05	0.605971	0.378487	0.00425505	0.999737	-1.17413	7e-06	0.37569	0.639586	-0.11794	0.998773
MedtrR108_hic.HiC_scaffold_3.1926	Medtr3g056110	RHN67284.1 putative transcription factor GRAS family [Medicago truncatula]	-0.83375	0.000352	-0.428895	0.0501	-0.730573	0.00177	-0.664262	0.00125	-0.682694	0.00277	-0.580122	0.0727	-0.912991	3.69e-10
MedtrR108_hic.HiC_scaffold_2.659	Medtr2g018670	RHN72231.1 hypothetical protein MtrunA17_Chr2g0285421 [Medicago truncatula]	-1.23545	0.000358	-1.22788	2.61e-06	-0.259835	0.99958	-0.92287	0.582646	-0.803716	0.236338	0.175482	0.968854	-0.488597	0.808505
MedtrR108_hic.HiC_scaffold_7.3496	Medtr7g093850	RHN48003.1 putative plant disease resistance response protein [Medicago truncatula]	-0.86745	0.000358	-0.613148	0.0738	-0.897318	0.643086	-0.539726	0.842607	-0.910415	0.485549	-0.939872	0.019	-0.830019	0.00708
MedtrR108_hic.HiC_scaffold_5.1934	Medtr5g041610	RHN55425.1 hypothetical protein MtrunA17_Chr5g0417631 [Medicago truncatula]	0.789247	0.000359	0.985599	8.78e-07	0.291259	0.925056	0.518726	0.298362	0.727434	0.00403	0.227862	0.805869	0.263911	0.777827
MedtrR108_hic.HiC_scaffold_2.2955	Medtr2g072380	RHN74759.1 putative 11-oxo-beta-amyrin 30-oxidase [Medicago truncatula]	-1.19449	0.000362	-2.01588	1.72e-12	0.970749	0.110605	-0.280361	0.999678	-1.38271	0.000255	0.780143	0.111207	0.355412	0.963345
MedtrR108_hic.HiC_scaffold_1.5292	Medtr1g115535	RHN82728.1 putative 2-acylglycerol O-acyltransferase [Medicago truncatula]	-0.979077	0.000365	-0.55797	0.0682	-0.609834	0.832744	-0.818027	0.858741	-0.732472	0.640036	-0.361199	0.604222	-0.984673	4.5e-07
MedtrR108_hic.HiC_scaffold_2.352	Medtr2g012440	RHN71855.1 putative nuclease S(1) [Medicago truncatula]	-2.10725	0.000368	-1.34921	0.0224	0.857174	0.906696	-0.499592	0.912039	-0.10383	0.971419	2.85649	6.81e-05	0.748198	0.613058
MedtrR108_hic.HiC_scaffold_5.388	Medtr5g010930	RHN53645.1 putative transcription factor AP2-EREBP family [Medicago truncatula]	-1.36374	0.00037	-2.58051	1.13e-11	-1.06293	0.997644	-1.56467	0.622545	-1.70077	0.448558	-1.38695	0.213086	-0.67963	0.91227
MedtrR108_hic.HiC_scaffold_4.2252	Medtr4g063600	RHN60928.1 putative UDP-glucuronate decarboxylase [Medicago truncatula]	0.693285	0.000374	0.975297	1.51e-07	0.0471504	0.99958	0.370928	0.582646	0.61954	0.00485	-0.0285763	0.991869	0.0199654	0.998773
MedtrR108_hic.HiC_scaffold_7.4320	Medtr7g108735	RHN48963.1 putative Late embryogenesis abundant protein, LEA5-type [Medicago truncatula]	-0.839733	0.000378	-0.6793	0.0123	-0.937048	0.950045	-0.653206	0.972963	-0.287243	0.852392	-0.380263	0.763079	-0.252035	0.863033
MedtrR108_hic.HiC_scaffold_1.1763	Medtr1g047950	RHN78808.1 putative leucine-rich repeat-containing, plant-type, leucine-rich repeat domain, L [Medicago truncatula]	-8.21461	0.000378	-9.38013	0.000251	0.958211	0.99958	-6.36966	0.162561	0.512748	0.961125	9.67648	3.12e-12	3.50141	NA
MedtrR108_hic.HiC_scaffold_5.3720	Medtr5g085790	RHN57343.1 putative protein kinase RLK-Pelle-LysM family [Medicago truncatula]	-0.860095	0.000384	-0.876967	4.63e-05	-0.516498	0.839467	-0.70891	0.0771	-1.14951	1.32e-05	-0.806392	0.0761	-0.974529	1.6e-05
MedtrR108_hic.HiC_scaffold_4.3425	Medtr4g087810	RHN62305.1 putative carboxylic ester hydrolase [Medicago truncatula]	0.781869	0.000386	0.211125	0.679059	1.09959	0.960199	0.865757	0.980414	-0.859459	0.711934	-0.532427	0.266784	-0.194644	0.961705
MedtrR108_hic.HiC_scaffold_3.2357	Medtr3g031470	RHN67762.1 putative protein kinase RLK-Pelle-SD-2b family [Medicago truncatula]	-0.822108	0.000388	-0.617282	0.0176	-0.223168	0.99958	-0.116318	0.999678	0.0603035	0.971234	0.654667	0.0281	0.567756	0.180471
MedtrR108_hic.HiC_scaffold_8.4440	Medtr4g121860	RHN64350.1 putative small GTPase superfamily, ARF/SAR type, P-loop containing nucleoside triphosphate hydrolase [Medicago truncatula]	0.695083	0.000398	0.839487	7.01e-06	-0.123143	0.99958	-0.378974	0.826464	0.669796	0.0682	-0.152464	0.881339	-0.545345	0.0298
MedtrR108_hic.HiC_scaffold_1.1173	Medtr1g032520	RHN78058.1 putative microtubule-associated protein [Medicago truncatula]	0.682923	0.0004	0.904867	1.19e-06	-0.0241415	0.99958	0.176182	0.980414	0.462364	0.123787	-0.247127	0.554846	-0.261904	0.492484
MedtrR108_hic.HiC_scaffold_2.3032	Medtr2g074990	RHN74877.1 putative protein kinase RLK-Pelle-DLSV family [Medicago truncatula]	0.927854	0.0004	0.594637	0.114201	0.063216	0.99958	0.177359	0.999678	0.762332	0.263003	-0.105482	0.958908	0.354449	0.756903
MedtrR108_hic.HiC_scaffold_8.3764	Medtr4g107440	RHN63585.1 putative aminoacyltransferase, E1 ubiquitin-activating enzyme [Medicago truncatula]	0.738983	0.000405	0.812245	0.000205	-0.0635801	0.99958	0.261852	0.608702	0.457974	0.141851	-0.346579	0.23252	-0.087779	0.979701
MedtrR108_hic.HiC_scaffold_4.4309	Medtr8g087710	RHN42705.1 putative major intrinsic protein [Medicago truncatula]	0.870253	0.000405	1.27748	3.1e-08	0.00747099	0.99958	0.373924	0.511861	0.632644	0.0747	-0.231946	0.86716	-0.26759	0.585323
MedtrR108_hic.HiC_scaffold_7.343	Medtr7g014160	RHN44419.1 putative isoflavone-7-O-beta-glucoside 6''-O-malonyltransferase [Medicago truncatula]	-1.04245	0.000407	-1.93096	5.93e-12	0.346107	0.99958	-0.384787	0.982474	-1.29672	0.00029	0.0903539	0.976964	0.256019	0.975148
MedtrR108_hic.HiC_scaffold_7.3147	Medtr7g088410	RHN47643.1 putative non-reducing end alpha-L-arabinofuranosidase [Medicago truncatula]	-0.833434	0.000407	-0.936962	8.31e-05	0.60636	0.668367	-0.445946	0.356687	-0.367477	0.485861	1.07043	0.00204	0.127873	0.970488
MedtrR108_hic.HiC_scaffold_7.3696	Medtr7g097090	RHN48219.1 putative transcription factor NAM family [Medicago truncatula]	-3.28284	0.000407	-1.58026	0.0387	0.478147	0.99958	-0.586724	0.999456	-0.555995	0.752069	3.19301	0.0122	0.443136	0.984528
MedtrR108_hic.HiC_scaffold_1.4827	Medtr1g106085	RHN82177.1 putative xanthine/uracil/vitamin C permease [Medicago truncatula]	-1.08698	0.000427	-1.21807	3.03e-06	0.231613	0.99958	0.369396	0.961583	-0.983805	0.00492	0.331817	0.797838	0.611298	0.377768
MedtrR108_hic.HiC_scaffold_3.3002	Medtr3g089090	RHN68646.1 putative EF-hand domain pair protein [Medicago truncatula]	-0.748518	0.000433	-0.421884	0.176163	-0.253396	0.99958	-0.332196	0.999678	-0.399805	0.881809	0.0988223	0.962224	-0.299333	0.866419
MedtrR108_hic.HiC_scaffold_1.836	Medtr1g007860	RHN76712.1 putative carboxylesterase [Medicago truncatula]	-1.02968	0.000433	-0.772538	0.409947	-1.04935	0.257758	-0.647933	0.755803	-0.877969	0.166749	-0.898585	0.000521	-0.747042	0.315082
MedtrR108_hic.HiC_scaffold_2.865	Medtr2g022490	RHN72458.1 putative nepenthesin [Medicago truncatula]	-3.91364	0.000435	-5.59452	6.11e-08	0.998551	0.99958	-5.14861	0.081	-0.0490375	0.993659	4.86226	0.000414	0.404517	0.998773
MedtrR108_hic.HiC_scaffold_5.4002	Medtr5g091050	RHN57658.1 putative hydroxymethylglutaryl-CoA reductase (NADPH) [Medicago truncatula]	-1.08556	0.000437	-0.77341	0.683304	-1.74548	0.862629	-0.697589	0.999678	-0.772945	0.873954	-1.43867	1.07e-06	-0.691117	0.959951
MedtrR108_hic.HiC_scaffold_7.4791	Medtr7g117200	RHN49533.1 putative transcription factor WRKY family [Medicago truncatula]	-2.79594	0.000437	-1.43334	0.0357	0.0659418	NA	-0.710636	NA	-1.47208	0.0528	1.39474	0.575788	-0.744909	0.942879
MedtrR108_hic.HiC_scaffold_4.2675	Medtr4g073420	RHN61482.1 putative transcription factor MYB-HB-like family [Medicago truncatula]	-1.13089	0.000443	-1.15903	0.000263	0.231207	0.99958	0.232825	0.995592	-0.815047	0.0425	0.544398	0.32603	0.582831	0.31357
MedtrR108_hic.HiC_scaffold_6.1214	NA	RHN72406.1 putative F-box domain-containing protein [Medicago truncatula]	1.06073	0.000454	1.16908	9.82e-06	-0.180326	0.99958	0.176801	0.994288	0.956923	0.00632	-0.284648	0.723669	-0.0293035	0.998773
MedtrR108_hic.HiC_scaffold_4.2604	Medtr4g071210	RHN61348.1 putative plus-end-directed kinesin ATPase transcription factor C2H2 family [Medicago truncatula]	0.74037	0.000454	0.88664	1.23e-05	-0.151025	0.99958	0.0923973	0.999678	0.541072	0.0671	-0.352287	0.173241	-0.248315	0.416607
MedtrR108_hic.HiC_scaffold_3.3616	Medtr3g086830	RHN69348.1 hypothetical protein MtrunA17_Chr3g0123721 [Medicago truncatula]	-1.01076	0.000456	-1.19308	4.65e-07	-0.0959895	0.99958	-0.632569	0.549071	-1.2438	1.31e-05	-0.329105	0.831891	-0.676319	0.251614
MedtrR108_hic.HiC_scaffold_2.694	Medtr2g019250	RHN72271.1 putative germin, rmlC-like jelly roll [Medicago truncatula]	-2.0054	0.000467	-2.80462	0.0433	0.432287	0.99958	-0.256897	0.999678	-1.72116	0.00881	0.713477	0.653593	0.82675	0.912554
MedtrR108_hic.HiC_scaffold_5.3032	Medtr5g071560	RHN56534.1 putative mitogen-activated protein kinase kinase kinase STE-STE11 family [Medicago truncatula]	-0.897416	0.000468	-0.5976	0.0735	-0.286017	0.99958	-0.610304	0.991285	-0.318706	0.925414	0.295496	0.811695	-0.320577	0.793312
MedtrR108_hic.HiC_scaffold_4.1398	Medtr2g060350	RHN60032.1 putative polygalacturonase [Medicago truncatula]	-2.19722	0.000471	-2.32313	0.00301	0.859561	0.954745	0.593696	0.999456	-2.10687	0.00305	0.946226	0.625294	0.817346	0.938128
MedtrR108_hic.HiC_scaffold_5.429	Medtr5g011580	RHN53691.1 putative [Protein-PII] uridylyltransferase [Medicago truncatula]	-0.979997	0.000474	-1.73363	8.07e-11	0.0568493	0.99958	-0.679451	0.264271	-0.621686	0.0412	0.412421	0.726146	0.434928	0.804078
MedtrR108_hic.HiC_scaffold_8.3131	Medtr8g079360	RHN42216.1 putative P-loop containing nucleoside triphosphate hydrolase, leucine-rich repeat domain, L [Medicago truncatula]	-0.85905	0.000479	-0.4992	0.0166	-0.100485	0.99958	-1.15777	5.25e-05	-0.190339	0.791593	0.566658	0.20095	-0.84481	0.00109
MedtrR108_hic.HiC_scaffold_8.3260	Medtr4g095450	RHN63029.1 putative peroxidase [Medicago truncatula]	-0.561192	0.000481	-0.771097	2.07e-05	0.359976	0.781458	-0.0218429	0.999678	-0.580339	0.00933	0.338914	0.383343	0.173843	0.880183
MedtrR108_hic.HiC_scaffold_5.593	Medtr5g014640	RHN53880.1 putative transcription factor bHLH family [Medicago truncatula]	-1.15802	0.000482	-0.962297	0.0225	-0.636903	0.99958	-1.03945	0.638592	-1.64575	0.00725	-1.1151	0.086	-1.70947	0.00109
MedtrR108_hic.HiC_scaffold_1.3008	Medtr1g069945	RHN80039.1 putative transcription factor AP2-EREBP family [Medicago truncatula]	-1.63308	0.000487	-0.976442	0.579118	-1.45766	0.0955	-0.744435	0.70473	-1.61052	0.000593	-1.44235	0.0864	-1.37407	0.178826
MedtrR108_hic.HiC_scaffold_7.680	Medtr7g024760	RHN44800.1 putative aminoglycoside 6'-N-acetyltransferase transcription regulator GNAT family [Medicago truncatula]	-1.7622	0.000487	-2.0544	1.12e-05	0.770746	0.757738	0.00288711	0.999737	-1.22599	0.0264	1.30292	0.0859	0.834397	0.749786
MedtrR108_hic.HiC_scaffold_5.677	Medtr5g016320	RHN53969.1 putative GH3 family protein [Medicago truncatula]	-0.756822	0.000488	-0.731343	0.000605	0.890493	0.330028	-0.0155606	0.999678	-0.668507	0.0458	0.976179	0.0255	0.0530932	0.998773
MedtrR108_hic.HiC_scaffold_1.507	NA	RHN77071.1 putative harbinger transposase-derived nuclease domain-containing protein [Medicago truncatula]	-1.00744	0.000491	-0.894238	0.00392	-0.558175	0.668167	-0.747338	0.195588	-0.324897	0.684439	0.121664	0.9629	-0.17337	0.979039
MedtrR108_hic.HiC_scaffold_3.893	Medtr3g033810	RHN66365.1 putative beta-glucosidase [Medicago truncatula]	-0.854964	0.000491	-0.839957	0.000478	0.285248	0.849646	-0.117676	0.999678	-0.469989	0.230761	0.667744	0.00503	0.259281	0.679882
MedtrR108_hic.HiC_scaffold_3.4965	Medtr3g110180	RHN70859.1 putative protein kinase CK1-CK1 family [Medicago truncatula]	-0.849759	0.000495	-0.622233	0.0648	-0.514717	0.941736	-1.12457	0.0176	-0.597362	0.387693	-0.263477	0.782333	-1.09303	2.13e-05
MedtrR108_hic.HiC_scaffold_4.1651	NA	RHN52200.1 putative transcription factor interactor and regulator CCHC(Zn) family [Medicago truncatula]	0.872832	0.000495	1.11303	1.82e-06	-0.191417	0.99958	0.0804306	0.999678	0.577252	0.154295	-0.489887	0.436048	-0.451975	0.130422
MedtrR108_hic.HiC_scaffold_4.4851	NA	RHN43336.1 putative poly(A)-specific ribonuclease [Medicago truncatula]	-0.887642	0.0005	-0.760165	0.00226	-0.408483	0.99958	-0.550112	0.298976	-1.10273	0.000657	-0.623462	0.826832	-0.885063	4.02e-07
MedtrR108_hic.HiC_scaffold_5.1234	NA	RHN54619.1 putative pectinacetylesterase/NOTUM [Medicago truncatula]	-1.89287	0.000508	-1.5608	0.00148	0.322113	0.99958	0.177233	0.999678	-1.60398	0.00403	0.612741	0.831191	0.142111	0.998773
MedtrR108_hic.HiC_scaffold_8.1053	Medtr8g028720	RHN39857.1 putative mitogen-activated protein kinase MMK2 CMGC-MAPK family [Medicago truncatula]	-0.817943	0.000508	-0.689743	0.0019	-0.193661	0.99958	-0.241116	0.943798	-0.710815	0.00085	-0.087396	0.969743	-0.257581	0.841893
MedtrR108_hic.HiC_scaffold_3.3237	Medtr3g080000	RHN68919.1 putative ribonuclease III [Medicago truncatula]	0.871155	0.000512	1.17759	8.21e-07	-0.252818	0.964095	0.202871	0.991285	0.614481	0.104115	-0.51184	0.044	-0.35636	0.472817
MedtrR108_hic.HiC_scaffold_7.3284	Medtr7g090570	RHN47789.1 hypothetical protein MtrunA17_Chr7g0256811 [Medicago truncatula]	0.958321	0.000512	1.23238	4.1e-07	-0.131189	0.99958	0.188955	0.972925	1.12287	3.75e-05	0.0318492	0.993123	0.0838807	0.99158
MedtrR108_hic.HiC_scaffold_4.4964	Medtr8g099305	RHN43447.1 putative chromatin remodeling & transcriptional activation HMG family [Medicago truncatula]	0.966063	0.000512	0.58699	0.0656	0.349122	0.969426	0.544971	0.471074	0.0468202	0.97841	-0.572526	0.20458	0.0110983	0.999539
MedtrR108_hic.HiC_scaffold_5.3921	Medtr5g089820	RHN57577.1 hypothetical protein MtrunA17_Chr5g0441951 [Medicago truncatula]	-1.0706	0.000512	-0.844593	0.0476	-0.331992	0.99958	-0.464864	0.999456	-2.22426	2.36e-07	-1.48724	0.00491	-1.83326	0.00031
MedtrR108_hic.HiC_scaffold_8.3376	Medtr4g099110	RHN63158.1 putative beta-amylase [Medicago truncatula]	-1.02291	0.000519	-1.34261	6.48e-05	0.576687	0.350157	-0.371435	0.68204	-1.38264	5.98e-06	0.215164	0.88085	-0.405634	0.750052
MedtrR108_hic.HiC_scaffold_1.5265	Medtr1g115345	RHN82696.1 putative transcription factor C2H2 family [Medicago truncatula]	-1.18053	0.000526	-1.20025	0.00143	0.536835	0.997644	-1.49085	0.00339	-1.07248	0.0131	0.641752	0.592818	-1.35888	0.0125
MedtrR108_hic.HiC_scaffold_1.3623	Medtr1g082480	RHN80745.1 putative transcription factor bHLH family [Medicago truncatula]	-1.87254	0.000534	-1.12004	0.149572	-0.434713	0.99958	-0.661189	0.961583	-0.965525	0.210026	0.470517	0.912267	-0.501677	0.97147
MedtrR108_hic.HiC_scaffold_2.3050	Medtr2g075410	RHN74888.1 putative transcription factor BES/BZR family [Medicago truncatula]	-0.754764	0.000539	-0.670701	0.00446	-0.405068	0.868208	-0.454947	0.586088	-0.744782	0.0238	-0.395439	0.359314	-0.521527	0.10829
MedtrR108_hic.HiC_scaffold_4.2518	Medtr4g069250	RHN61254.1 putative NAD(P)H dehydrogenase (quinone) [Medicago truncatula]	-1.13204	0.000545	-0.929614	0.0178	0.541757	0.76356	0.0558397	0.999678	-1.14095	0.00088	0.530005	0.528345	-0.150621	0.998773
MedtrR108_hic.HiC_scaffold_2.2388	Medtr2g054370	RHN74149.1 putative ethanolamine kinase [Medicago truncatula]	0.698554	0.000547	1.03179	2.02e-08	-0.129831	0.99958	0.218236	0.980414	0.537691	0.0744	-0.293082	0.659718	-0.27137	0.671876
MedtrR108_hic.HiC_scaffold_4.2343	Medtr4g065007	RHN61046.1 putative sodium/sulfate symporter [Medicago truncatula]	0.66095	0.000547	0.718102	3.28e-05	0.174881	0.99958	0.111201	0.999678	0.283857	0.514319	-0.204619	0.79526	-0.317408	0.274314
MedtrR108_hic.HiC_scaffold_6.1103	NA	RHN66617.1 putative transcription factor and/or regulators TTF-type(Zn) family [Medicago truncatula]	1.30553	0.000547	1.5886	8.22e-07	-0.243322	0.99958	0.302186	0.991285	0.992253	0.041	-0.558706	0.477085	-0.289115	0.907532
MedtrR108_hic.HiC_scaffold_4.4536	Medtr8g091390	RHN42964.1 putative oxidoreductase [Medicago truncatula]	-0.765768	0.000548	-0.846389	0.00451	-0.845802	0.964095	-0.783394	0.0367	-1.04514	0.000597	-1.12549	0.44351	-0.977076	0.00109
MedtrR108_hic.HiC_scaffold_3.3165	Medtr3g078623	RHN68833.1 putative formin, FH2 domain-containing protein [Medicago truncatula]	0.714924	0.000551	0.914358	1.02e-05	-0.138426	0.99958	0.260306	0.627062	0.52219	0.0969	-0.333523	0.403976	-0.127886	0.892658
MedtrR108_hic.HiC_scaffold_8.1507	Medtr8g041390	RHN40379.1 putative EamA domain-containing protein [Medicago truncatula]	0.602487	0.000552	0.625053	0.000732	-0.0840035	0.99958	0.161364	0.999456	0.379042	0.370323	-0.310286	0.748408	-0.0796751	0.997684
MedtrR108_hic.HiC_scaffold_3.3948	Medtr3g092390	RHN69703.1 putative protein kinase RLK-Pelle-LRR-XII-1 family [Medicago truncatula]	-1.52962	0.000555	-1.99664	1.46e-09	0.135465	0.99958	-0.801765	0.709823	-1.65827	5.31e-06	0.00717646	0.999197	-0.458083	0.933998
MedtrR108_hic.HiC_scaffold_5.3469	Medtr5g081000	RHN57032.1 hypothetical protein MtrunA17_Chr5g0435981 [Medicago truncatula]	0.779981	0.000558	1.0427	5.28e-07	0.137938	0.99958	0.441753	0.475012	0.761315	0.00454	0.117579	0.948042	0.163343	0.947873
MedtrR108_hic.HiC_scaffold_4.4046	NA	RHN42391.1 hypothetical protein MtrunA17_Chr8g0376391 [Medicago truncatula]	-0.85024	0.000566	-0.535198	0.0724	-0.595355	0.157811	-0.607508	0.124416	-0.225324	0.693177	0.0273115	0.993123	-0.292211	0.846708
MedtrR108_hic.HiC_scaffold_3.2147	NA	RHN40111.1 putative RNA-directed DNA polymerase [Medicago truncatula]	-1.66245	0.000574	-4.23314	1.85e-11	-1.66603	0.531361	-0.522887	0.999678	-0.699832	0.663133	-0.710613	0.824588	3.00763	0.0466
MedtrR108_hic.HiC_scaffold_1.1194	Medtr1g032930	RHN78084.1 putative protein kinase RLK-Pelle-SD-2b family [Medicago truncatula]	-0.853209	0.000575	-0.782097	0.000215	0.181048	0.99958	-0.0927655	0.999678	-0.48225	0.0764	0.550697	0.199803	0.211725	0.866161
MedtrR108_hic.HiC_scaffold_5.603	Medtr5g014820	RHN53888.1 putative sulfurtransferase [Medicago truncatula]	-0.787365	0.000575	-0.65576	0.00343	0.366234	0.878794	0.0161317	0.999678	-0.76114	0.004	0.390297	0.48724	-0.0826584	0.998773
MedtrR108_hic.HiC_scaffold_6.559	Medtr6g015865	RHN50247.1 hypothetical protein MtrunA17_Chr6g0455391 [Medicago truncatula]	0.865508	0.000575	1.01204	1.03e-05	0.0546369	0.99958	0.246679	0.920611	0.51985	0.157669	-0.29278	0.763394	-0.241351	0.780115
MedtrR108_hic.HiC_scaffold_1.604	Medtr1g012960	RHN76966.1 putative transcription factor Homeodomain-TALE-KNOX family [Medicago truncatula]	0.578517	0.000578	0.856361	5.41e-07	-0.0746354	0.99958	0.145281	0.982474	0.406137	0.12286	-0.2495	0.466299	-0.300461	0.282459
MedtrR108_hic.HiC_scaffold_3.4498	Medtr3g102020	RHN70307.1 putative transferase [Medicago truncatula]	-1.04767	0.000583	-1.29693	0.0011	0.421261	0.99958	-0.179218	0.999678	-1.20147	9.64e-05	0.264992	0.912263	-0.082844	0.998773
MedtrR108_hic.HiC_scaffold_3.178	Medtr3g008840	RHN65393.1 putative pectinesterase [Medicago truncatula]	-0.884844	0.000584	-0.954533	0.000408	0.0444789	0.99958	-0.000934	0.999737	-0.785839	0.0334	0.140114	0.881339	0.173975	0.960647
MedtrR108_hic.HiC_scaffold_2.188	Medtr2g008960	RHN71659.1 hypothetical protein MtrunA17_Chr2g0279241 [Medicago truncatula]	-1.06411	0.000586	-1.43619	4.7e-06	0.083964	0.99958	-0.59985	0.84857	-0.711197	0.275856	0.434793	0.673641	0.131347	0.998773
MedtrR108_hic.HiC_scaffold_2.3114	Medtr2g076670	RHN74952.1 putative phosphoenolpyruvate carboxylase [Medicago truncatula]	0.627842	0.000618	0.734013	5.09e-05	0.156765	0.99958	0.307407	0.775296	0.312333	0.517218	-0.161404	0.905088	-0.110508	0.964245
MedtrR108_hic.HiC_scaffold_4.3328	Medtr4g086160	RHN62201.1 putative transcription factor AP2-EREBP family [Medicago truncatula]	-1.50232	0.000621	-1.84304	3.87e-05	-0.708297	0.99958	-1.54617	0.628049	-2.13393	0.20634	-1.33316	0.505775	-1.82271	0.0454
MedtrR108_hic.HiC_scaffold_1.2585	Medtr1g059940	RHN79551.1 putative carbonic anhydrase [Medicago truncatula]	0.905253	0.000626	1.34291	3.5e-08	0.059193	0.99958	0.394633	0.607495	0.792325	0.0172	-0.0553518	0.985052	-0.1531	0.962219
MedtrR108_hic.HiC_scaffold_7.587	Medtr7g022310	RHN44712.1 putative sphinganine-1-phosphate aldolase [Medicago truncatula]	-0.891088	0.00064	-1.24822	3.99e-07	0.40883	0.906029	-0.679773	0.041	-0.382696	0.514319	0.91489	0.00449	0.19079	0.914072
MedtrR108_hic.HiC_scaffold_2.3525	Medtr2g084875	RHN75413.1 putative arogenate dehydratase [Medicago truncatula]	-0.62456	0.000653	-0.741007	0.00206	-0.513141	0.873385	-0.445289	0.608671	-0.898903	0.00486	-0.787182	0.0246	-0.596433	0.0334
MedtrR108_hic.HiC_scaffold_2.1954	Medtr2g043880	RHN73712.1 hypothetical protein MtrunA17_Chr2g0301491 [Medicago truncatula]	0.793556	0.000668	1.08669	4.65e-07	-0.177637	0.99958	0.183433	0.999456	0.557194	0.121275	-0.416431	0.171107	-0.34241	0.518396
MedtrR108_hic.HiC_scaffold_3.769	Medtr3g028720	RHN66213.1 putative beta-glucosidase [Medicago truncatula]	-1.035	0.000679	-1.08421	0.212262	-0.910329	0.738483	-0.903928	0.240649	-1.69304	2.37e-05	-1.56645	0.00244	-1.50894	0.000604
MedtrR108_hic.HiC_scaffold_4.5381	Medtr8g107620	RHN43941.1 putative Acid phosphatase [Medicago truncatula]	1.57684	0.00068	1.85204	0.000183	-0.773143	0.749163	0.104689	0.999678	1.69914	0.00288	-0.655135	0.459829	-0.0458268	0.998773
MedtrR108_hic.HiC_scaffold_2.4356	NA	RHN76348.1 putative sulfate-transporting ATPase [Medicago truncatula]	-0.938658	0.000682	-1.07497	3.95e-05	1.91469	0.152687	0.591135	0.971521	-3.16822	6.54e-20	-0.331672	0.969743	-1.49642	0.000679
MedtrR108_hic.HiC_scaffold_2.4383	Medtr2g101560	RHN76380.1 putative proton-dependent oligopeptide transporter family, major facilitator superfamily [Medicago truncatula]	-1.11025	0.000705	-1.16382	0.00207	-0.456213	0.969426	-0.371569	0.972925	-0.567926	0.319206	0.0846596	0.980437	0.230082	0.979039
MedtrR108_hic.HiC_scaffold_7.1475	Medtr7g451040	RHN45599.1 putative protein kinase RLK-Pelle-L-LEC family [Medicago truncatula]	-0.939683	0.000706	-1.22946	1.48e-07	0.15343	0.99958	-0.252168	0.973428	-0.736471	0.0206	0.355053	0.710579	0.247387	0.871369
MedtrR108_hic.HiC_scaffold_8.364	Medtr8g012420	RHN39004.1 hypothetical protein MtrunA17_Chr8g0339211 [Medicago truncatula]	0.936182	0.000709	0.876192	0.00268	0.325636	0.99958	0.242821	0.999456	0.0433018	0.98644	-0.573557	0.384616	-0.587122	0.196837
MedtrR108_hic.HiC_scaffold_1.1573	Medtr1g043220	RHN78603.1 putative phosphate-transporting ATPase [Medicago truncatula]	-2.51416	0.000711	-2.20841	0.00123	0.607658	0.99958	0.180996	0.999678	-1.68264	0.0311	1.43916	0.290077	0.717515	0.912235
MedtrR108_hic.HiC_scaffold_4.970	Medtr4g029180	RHN59427.1 putative peroxidase [Medicago truncatula]	-1.17966	0.000721	-1.84626	3.88e-10	0.820823	0.652043	-0.0385146	0.999678	-1.24435	0.0169	0.757116	0.167601	0.572461	0.682276
MedtrR108_hic.HiC_scaffold_4.4266	Medtr8g086380	RHN42640.1 putative protein kinase CAMK-CAMKL-CHK1 family [Medicago truncatula]	-0.920258	0.000721	-1.0662	1.16e-05	-0.0435861	0.99958	-0.227844	0.982421	-0.513279	0.232268	0.360083	0.665152	0.330198	0.624209
MedtrR108_hic.HiC_scaffold_8.3476	Medtr4g101730	RHN63277.1 Legumain [Medicago truncatula]	-0.61249	0.000721	-0.543053	0.00632	-0.115923	0.99958	-0.282027	0.559155	-0.0140391	0.989709	0.480282	0.0281	0.253067	0.585726
MedtrR108_hic.HiC_scaffold_3.4882	Medtr3g108860	RHN70758.1 putative F-box domain, galactose oxidase, beta-propeller [Medicago truncatula]	-3.02584	0.000725	-4.11026	1.7e-05	0.269979	NA	-1.34885	NA	-2.30282	0.0117	0.997101	0.870933	0.485558	0.998773
MedtrR108_hic.HiC_scaffold_1.359	Medtr1g018420	RHN77241.1 putative transcription factor C2H2 family [Medicago truncatula]	-0.933919	0.000727	-0.995143	0.000117	-0.264713	0.99958	-0.601383	0.498173	-0.913382	0.0513	-0.242323	0.909368	-0.512176	0.0299
MedtrR108_hic.HiC_scaffold_2.3059	Medtr2g075530	RHN74894.1 hypothetical protein MtrunA17_Chr2g0315281 [Medicago truncatula]	-2.03572	0.000737	-1.80071	0.00825	0.683268	0.99958	-0.371828	NA	-2.5921	2.26e-05	0.134984	0.988423	-1.15324	0.836529
MedtrR108_hic.HiC_scaffold_3.549	NA	RHN65935.1 putative plant disease resistance response protein [Medicago truncatula]	0.859512	0.000737	0.855599	0.00973	0.872184	0.964095	0.524024	0.999456	0.43319	0.721041	0.447743	0.516904	0.108266	0.998773
MedtrR108_hic.HiC_scaffold_5.671	Medtr5g016250	RHN53964.1 hypothetical protein MtrunA17_Chr5g0401591 [Medicago truncatula]	0.6102	0.00074	0.321232	0.175597	0.0708922	0.99958	0.125602	0.999456	-0.0329079	0.977221	-0.574021	0.00681	-0.222254	0.621613
MedtrR108_hic.HiC_scaffold_7.41	Medtr7g005910	RHN43986.1 putative major facilitator, sugar transporter, major facilitator superfamily [Medicago truncatula]	-0.878952	0.000753	-1.18183	1.15e-06	0.432379	0.769964	-0.272381	0.980414	-0.729938	0.0297	0.579714	0.131296	0.186488	0.970255
MedtrR108_hic.HiC_scaffold_8.5045	Medtr4g133932	RHN65105.1 hypothetical protein MtrunA17_Chr4g0076311 [Medicago truncatula]	-1.72503	0.000753	-1.44539	0.00206	0.35707	0.99958	0.0641661	0.999678	-1.39048	0.0172	0.686739	0.691984	0.123114	0.998773
MedtrR108_hic.HiC_scaffold_2.3747	Medtr2g089990	RHN75666.1 hypothetical protein MtrunA17_Chr2g0323721 [Medicago truncatula]	1.13829	0.000761	1.2705	0.000225	-1.21603	0.375124	0.0139874	0.999737	0.825538	0.736125	-1.52661	1.27e-07	-0.427075	0.970412
MedtrR108_hic.HiC_scaffold_2.2108	NA	RHN49118.1 putative RNA-directed DNA polymerase [Medicago truncatula]	1.05475	0.000761	1.60275	7.76e-09	-0.133658	0.99958	0.28474	0.912647	0.963958	0.016	-0.22563	0.89408	-0.349884	0.472817
MedtrR108_hic.HiC_scaffold_4.1145	NA	NA	0.933031	0.000779	1.22067	3.98e-07	0.196409	0.99958	0.4033	0.687896	0.905889	0.00262	0.167266	0.918884	0.0925351	0.998773
MedtrR108_hic.HiC_scaffold_1.4295	Medtr1g095730	RHN81529.1 hypothetical protein MtrunA17_Chr1g0200151 [Medicago truncatula]	-4.5194	0.000784	-2.58452	0.00859	1.73242	NA	0.675918	NA	-2.77185	0.0123	3.464	0.172788	0.476886	0.998773
MedtrR108_hic.HiC_scaffold_4.4520	Medtr8g090330	RHN42942.1 putative trehalose-phosphatase [Medicago truncatula]	0.732364	0.000789	1.08596	3.85e-08	-0.353316	0.847227	0.232604	0.981485	0.76355	0.00396	-0.325161	0.540628	-0.0835589	0.998773
MedtrR108_hic.HiC_scaffold_3.644	Medtr3g025260	RHN66062.1 putative flavonoid 3'-monooxygenase [Medicago truncatula]	1.34519	0.000791	1.91129	7.87e-09	-0.147611	0.99958	0.327837	0.980414	1.20641	0.0103	-0.287334	0.864487	-0.370253	0.785723
MedtrR108_hic.HiC_scaffold_7.3315	Medtr7g090950	RHN47815.1 putative carbonic anhydrase [Medicago truncatula]	0.874119	0.000801	1.13745	1.2e-06	-0.127657	0.99958	0.336157	0.559155	0.823813	0.00697	-0.179238	0.86716	0.026525	0.998773
MedtrR108_hic.HiC_scaffold_4.2415	Medtr4g066590	RHN61139.1 putative beta-glucosidase [Medicago truncatula]	-1.47919	0.000807	-0.987046	0.0541	-0.488748	0.997644	-0.940518	0.479236	-1.35445	0.00108	-0.363057	0.909368	-1.30731	0.126925
MedtrR108_hic.HiC_scaffold_2.426	Medtr2g013900	RHN71944.1 putative protein kinase TKL-Pl-4 family [Medicago truncatula]	-0.950071	0.000813	-1.10291	6.81e-05	0.395305	0.820263	0.134074	0.999678	-0.729077	0.0268	0.613562	0.157005	0.515095	0.333151
MedtrR108_hic.HiC_scaffold_7.2197	Medtr7g068770	RHN46473.1 putative transcription factor MYB family [Medicago truncatula]	-1.00653	0.000813	-0.690718	0.0828	-0.644257	0.732171	-1.00067	0.0239	-0.366182	0.63532	-0.00689068	0.998699	-0.673151	0.325515
MedtrR108_hic.HiC_scaffold_1.3996	Medtr1g089310	RHN81185.1 putative carboxylesterase [Medicago truncatula]	-0.708899	0.000821	-0.700304	0.000957	-0.109399	0.99958	-0.348228	0.622545	-0.180481	0.836506	0.415412	0.0896	0.176888	0.845901
MedtrR108_hic.HiC_scaffold_8.3116	Medtr8g079120	RHN42187.1 putative carboxylesterase [Medicago truncatula]	-1.71934	0.000823	-1.63857	0.00275	0.110954	0.99958	-0.495515	0.982369	-1.08644	0.0764	0.743329	0.624334	0.0577878	0.998773
MedtrR108_hic.HiC_scaffold_4.3311	Medtr4g085800	RHN62184.1 putative PLC-like phosphodiesterase, TIM beta/alpha-barrel domain-containing protein [Medicago truncatula]	0.582275	0.000828	0.675776	0.000111	-0.00183245	0.99958	0.215738	0.892976	0.394036	0.131908	-0.192443	0.705319	-0.0616749	0.998773
MedtrR108_hic.HiC_scaffold_6.1208	Medtr6g037340	RHN51068.1 putative 3-oxo-5-alpha-steroid 4-dehydrogenase (NADP(+)) [Medicago truncatula]	-1.23727	0.000828	-1.11476	0.00128	0.614759	0.844253	0.234674	0.999678	-1.38482	0.00251	0.465727	0.6861	-0.0278622	0.998973
MedtrR108_hic.HiC_scaffold_7.2755	Medtr7g080935	RHN47165.1 putative UDP-glucuronosyl/UDP-glucosyltransferase [Medicago truncatula]	0.908827	0.000828	1.3228	3.78e-08	-0.0182595	0.99958	0.362214	0.642239	0.847879	0.00569	-0.0806413	0.969743	-0.109149	0.984528
MedtrR108_hic.HiC_scaffold_8.3135	Medtr8g079550	RHN42225.1 putative powdery mildew resistance protein, RPW8 [Medicago truncatula]	-0.760718	0.000828	-0.474836	0.0395	-0.697171	0.0346	-0.785503	0.000745	0.237685	0.613506	0.299252	0.674509	-0.0668345	0.998773
MedtrR108_hic.HiC_scaffold_5.2947	Medtr5g069490	RHN73273.1 putative chromatin remodeler Bromodomain family [Medicago truncatula]	1.05107	0.000829	1.56415	6.86e-10	-0.475322	0.873385	0.0536756	0.999678	1.23804	9.7e-05	-0.29001	0.859746	-0.268464	0.854866
MedtrR108_hic.HiC_scaffold_1.374	Medtr1g017990	RHN77225.1 hypothetical protein MtrunA17_Chr1g0152461 [Medicago truncatula]	-2.00425	0.000832	-2.25334	0.000159	1.07601	0.63512	-0.0978674	0.999678	-1.3666	0.0671	1.71169	0.027	0.787717	0.866419
MedtrR108_hic.HiC_scaffold_8.3739	Medtr4g106500	RHN63550.1 hypothetical protein MtrunA17_Chr4g0059511 [Medicago truncatula]	-1.12786	0.000842	-1.21259	0.154945	-0.51256	0.99958	-1.53661	0.00321	-1.58365	9.02e-05	-0.965688	0.699288	-1.90615	2.95e-05
MedtrR108_hic.HiC_scaffold_1.2787	Medtr1g064350	RHN79791.1 putative transcription factor GRF family [Medicago truncatula]	0.780325	0.000844	1.16471	2.5e-07	-0.225419	0.99958	0.149563	0.999456	0.876227	0.00219	-0.131929	0.910341	-0.135517	0.97147
MedtrR108_hic.HiC_scaffold_2.2792	Medtr2g068950	RHN74556.1 putative deacetoxyvindoline 4-hydroxylase [Medicago truncatula]	-1.86884	0.000859	-1.28872	0.02	0.127936	0.99958	-0.42247	0.999456	-1.02125	0.188143	0.972452	0.459829	-0.152583	0.998773
MedtrR108_hic.HiC_scaffold_5.1196	Medtr5g025690	RHN54559.1 putative EF-hand domain pair protein [Medicago truncatula]	-1.34062	0.000866	-1.61971	1.54e-05	-0.216089	0.99958	-0.727957	0.626078	-0.255969	0.847435	0.866587	0.410429	0.641279	0.71804
MedtrR108_hic.HiC_scaffold_5.1613	Medtr5g034230	RHN55051.1 hypothetical protein MtrunA17_Chr5g0413521 [Medicago truncatula]	-1.21801	0.000876	-1.19886	0.000818	-0.208247	0.99958	-0.882659	0.193251	-1.1885	0.00223	-0.177274	0.963966	-0.865877	0.176596
MedtrR108_hic.HiC_scaffold_1.4105	Medtr1g090820	RHN81302.1 hypothetical protein MtrunA17_Chr1g0197531 [Medicago truncatula]	0.691386	0.000879	0.843833	3.2e-05	0.309308	0.652242	0.490096	0.30458	0.440689	0.189351	0.0569639	0.969743	0.0904752	0.99158
MedtrR108_hic.HiC_scaffold_4.1891	Medtr4g053250	RHN60491.1 putative transcription factor bZIP family [Medicago truncatula]	0.602996	0.000884	0.589666	0.00177	-0.17897	0.99958	0.132596	0.999456	0.551127	0.0514	-0.23465	0.618757	0.0990751	0.977411
MedtrR108_hic.HiC_scaffold_2.3058	Medtr2g075520	RHN74893.1 hypothetical protein MtrunA17_Chr2g0315271 [Medicago truncatula]	-1.86444	0.000887	-2.18435	0.208322	0.0637978	0.99958	-2.30497	0.123801	-2.16768	0.000209	-0.234891	0.973698	-2.29083	0.300992
MedtrR108_hic.HiC_scaffold_3.2507	Medtr3g063120	RHN68005.1 putative S-linalool synthase [Medicago truncatula]	-3.0171	0.000895	-1.49059	0.236465	-2.82684	NA	0.191293	NA	-2.01198	0.106503	-1.8451	NA	-0.317377	0.998773
MedtrR108_hic.HiC_scaffold_1.3840	Medtr1g086550	RHN81002.1 Gibberellin 2-beta-dioxygenase 2 [Medicago truncatula]	-1.83031	0.000896	-1.37411	0.00588	-0.374909	0.99958	-0.60951	0.999456	-1.89049	0.00124	-0.431562	0.948042	-1.11471	0.624209
MedtrR108_hic.HiC_scaffold_7.659	Medtr7g024300	RHN44779.1 putative dodecenoyl-CoA isomerase [Medicago truncatula]	-1.04282	0.000896	-1.41553	1.29e-06	0.314549	0.99958	0.0466486	0.999678	-1.67828	4.32e-05	-0.320502	0.834455	-0.208509	0.975148
MedtrR108_hic.HiC_scaffold_4.3815	Medtr4g094342	RHN62760.1 putative EamA domain-containing protein [Medicago truncatula]	0.990525	0.000897	1.35916	4.78e-07	0.430925	0.936116	0.629293	0.190994	0.346861	0.702284	-0.21519	0.896961	-0.380363	0.376284
MedtrR108_hic.HiC_scaffold_1.4603	Medtr1g101680	RHN81882.1 putative LysM domain-containing protein [Medicago truncatula]	-1.59045	0.000903	-2.05367	4.8e-07	0.192273	0.99958	-1.23364	0.067	-0.385234	0.741309	1.39344	0.0129	0.440119	0.937139
MedtrR108_hic.HiC_scaffold_5.2521	Medtr5g056640	RHN55910.1 putative methyltransferase [Medicago truncatula]	-1.29578	0.000905	-0.93205	0.00549	0.311185	0.99958	-0.264056	0.999456	-0.836087	0.0444	0.766895	0.272604	-0.161809	0.996529
MedtrR108_hic.HiC_scaffold_1.4492	Medtr1g099570	RHN81741.1 putative sulfate-transporting ATPase [Medicago truncatula]	0.852451	0.000908	0.516181	0.0577	0.148671	0.99958	0.186479	0.999456	0.26283	0.747469	-0.444318	0.359314	-0.0604112	0.998773
MedtrR108_hic.HiC_scaffold_5.3867	Medtr5g088770	RHN57519.1 putative Cystatin domain-containing protein [Medicago truncatula]	-1.74014	0.000909	-1.70312	0.00207	0.8618	0.541758	-0.111845	0.999678	-1.38815	0.0274	1.21059	0.0522	0.204071	0.998773
MedtrR108_hic.HiC_scaffold_2.3591	Medtr2g086890	RHN75482.1 hypothetical protein MtrunA17_Chr2g0321731 [Medicago truncatula]	-1.25395	0.000918	-1.62996	1.45e-05	-0.357843	0.99958	-1.506	0.0424	-1.08433	0.00933	-0.190299	0.962224	-0.955872	0.519683
MedtrR108_hic.HiC_scaffold_7.4468	NA	NA	-0.873237	0.000929	-0.896833	0.0039	-0.166914	0.99958	-0.369769	0.776156	-0.611533	0.15509	0.0938139	0.957833	-0.0769599	0.998773
MedtrR108_hic.HiC_scaffold_2.3615	Medtr2g087350	RHN75511.1 putative aminoacyltransferase, E1 ubiquitin-activating enzyme [Medicago truncatula]	-5.71308	0.000938	-3.17696	0.00319	0.112379	NA	-1.70665	NA	-2.48786	0.0504	3.32636	NA	-1.06506	NA
MedtrR108_hic.HiC_scaffold_4.4836	Medtr8g097320	RHN43320.1 putative remorin [Medicago truncatula]	0.675191	0.000938	0.999572	4.43e-07	0.0472092	0.99958	0.297589	0.846061	0.423255	0.229353	-0.207352	0.628129	-0.275393	0.690129
MedtrR108_hic.HiC_scaffold_6.752	Medtr6g021730	RHN50496.1 putative transcription factor C2H2 family [Medicago truncatula]	-0.667306	0.000942	-0.715568	0.00016	-0.161313	0.99958	-0.761256	0.000781	-0.0392828	0.971234	0.464448	0.236218	-0.0789432	0.998773
MedtrR108_hic.HiC_scaffold_3.166	Medtr3g008500	RHN65381.1 putative trehalose-phosphatase [Medicago truncatula]	-0.699306	0.000948	-0.563421	0.138688	-0.810649	0.284127	-0.723785	0.190443	-0.356166	0.561836	-0.46884	0.38172	-0.512053	0.541283
MedtrR108_hic.HiC_scaffold_8.1601	Medtr8g044140	RHN40485.1 putative soyasapogenol B glucuronide galactosyltransferase [Medicago truncatula]	1.22954	0.000952	1.48858	3.23e-06	0.511591	0.903767	0.594855	0.546063	0.594641	0.447986	-0.124236	0.969743	-0.292899	0.837698
MedtrR108_hic.HiC_scaffold_6.696	Medtr0082s0260	RHN50430.1 putative cytochrome c-type biogenesis protein CcmF [Medicago truncatula]	0.5822	0.000953	0.261538	0.287067	0.0323818	0.99958	0.0042342	0.999737	0.338704	0.229623	-0.212949	0.610306	0.0869572	0.975148
MedtrR108_hic.HiC_scaffold_4.2150	Medtr4g060780	RHN60813.1 putative rmlC-like jelly roll protein [Medicago truncatula]	1.73846	0.000978	1.73304	0.000117	0.926751	0.890016	0.944336	0.441757	0.506358	0.772265	-0.309346	0.945625	-0.276277	0.967206
MedtrR108_hic.HiC_scaffold_1.5008	Medtr1g110290	RHN82401.1 putative glycosyl transferase, family 14 [Medicago truncatula]	-1.33039	0.00099	-1.79243	3.44e-07	-1.28265	0.375124	-1.3485	0.0619	-1.15301	0.01	-1.10559	0.317679	-0.703771	0.67955
MedtrR108_hic.HiC_scaffold_4.3740	Medtr4g093940	RHN62670.1 hypothetical protein MtrunA17_Chr4g0049921 [Medicago truncatula]	-1.28018	0.00099	-1.23357	0.000363	0.287033	0.99958	-0.123411	0.999678	-1.45088	0.00151	0.113129	0.977491	-0.335226	0.96976
MedtrR108_hic.HiC_scaffold_6.664	Medtr6g017100	RHN50391.1 hypothetical protein MtrunA17_Chr6g0456891 [Medicago truncatula]	0.586743	0.00099	0.58011	0.00172	-0.0980216	0.99958	0.0735761	0.999678	0.463658	0.0462	-0.223473	0.699935	-0.0378374	0.998773
MedtrR108_hic.HiC_scaffold_6.888	NA	RHN50686.1 putative EF-hand domain pair protein [Medicago truncatula]	-0.558259	0.00099	-0.30963	0.167739	-0.348041	0.635651	-0.259964	0.842607	-0.280846	0.471415	-0.0719316	0.951035	-0.225514	0.673559
MedtrR108_hic.HiC_scaffold_1.1559	Medtr1g042940	RHN78592.1 putative Late nodulin [Medicago truncatula]	0.82075	0.000997	1.27373	4.04e-12	-0.246646	0.99958	0.335547	0.796131	1.11032	3.75e-08	0.0424619	0.993123	0.176262	0.944817
MedtrR108_hic.HiC_scaffold_8.1237	Medtr8g032950	RHN40082.1 putative UDP-glucuronosyl/UDP-glucosyltransferase [Medicago truncatula]	1.03482	0.000997	0.8829	0.00282	0.367775	0.936116	0.497718	0.577342	0.400013	0.559793	-0.268702	0.826832	0.0215429	0.999166
MedtrR108_hic.HiC_scaffold_7.3652	Medtr7g096340	RHN48164.1 Cytochrome P450 94A1 [Medicago truncatula]	-1.4613	0.000999	-1.43247	0.000286	0.844511	0.567999	-0.0407711	0.999678	-1.50687	0.000441	0.797711	0.424604	-0.11276	0.998773
MedtrR108_hic.HiC_scaffold_7.2975	Medtr7g085120	RHN47428.1 Nucleoside-triphosphatase [Medicago truncatula]	0.701801	0.001	1.12332	2.04e-10	-0.248115	0.99958	0.134661	0.999456	0.853469	4.16e-05	-0.0978752	0.969743	-0.130612	0.965119
MedtrR108_hic.HiC_scaffold_6.2152	Medtr6g061690	RHN52041.1 putative microtubule-associated protein, MAP65/Ase1/PRC1 [Medicago truncatula]	0.835536	0.00102	1.09919	4.8e-06	-0.548994	0.210514	-0.00383864	0.999737	0.965731	0.000414	-0.420331	0.265596	-0.132073	0.973502
MedtrR108_hic.HiC_scaffold_1.57	Medtr1g025420	RHN77619.1 putative thaumatin [Medicago truncatula]	-1.22087	0.00102	-0.71334	0.168883	-0.768965	0.793284	-0.531337	0.908824	-0.91947	0.0818	-0.468793	0.807011	-0.733342	0.544336
MedtrR108_hic.HiC_scaffold_3.3500	Medtr3g085130	RHN69224.1 putative histidine kinase response regulator and transcription factor RR-A-type family [Medicago truncatula]	-0.804166	0.00104	-1.12896	2.15e-07	0.0140317	0.99958	-0.120082	0.999678	-0.922252	0.000829	-0.107495	0.957661	0.0930706	0.996529
MedtrR108_hic.HiC_scaffold_8.79	Medtr8g006775	RHN38627.1 putative membrane transport protein [Medicago truncatula]	0.820638	0.00104	1.08397	8.11e-06	-0.206631	0.99958	0.248197	0.924932	0.782772	0.0117	-0.246165	0.669612	-0.0489919	0.998773
MedtrR108_hic.HiC_scaffold_6.2781	Medtr6g084400	RHN52797.1 putative C2 domain-containing protein [Medicago truncatula]	-0.699508	0.00106	-0.797885	0.000647	-0.0578361	0.99958	-0.168423	0.999456	-0.571211	0.0497	0.0685397	0.969743	0.0652428	0.998773
MedtrR108_hic.HiC_scaffold_7.4098	Medtr7g104725	RHN48687.1 putative calcium/calmodulin-dependent protein kinase [Medicago truncatula]	-0.733786	0.00106	-0.488193	0.0452	-0.0692934	0.99958	-0.230378	0.980414	-0.48431	0.265155	0.179485	0.871767	-0.219303	0.71844
MedtrR108_hic.HiC_scaffold_2.2638	Medtr2g063110	RHN74369.1 putative nepenthesin [Medicago truncatula]	-1.95631	0.00108	-1.89216	0.00027	1.15111	0.627299	-0.269125	0.999678	-1.75753	0.00246	1.34196	0.272891	-0.129154	0.998773
MedtrR108_hic.HiC_scaffold_3.4403	Medtr3g100470	RHN70207.1 putative PPC domain-containing protein [Medicago truncatula]	-1.50264	0.00108	-1.73711	0.000191	-0.0194981	0.99958	-2.01112	0.0139	-0.137728	0.96446	1.33722	0.0188	-0.408658	0.974139
MedtrR108_hic.HiC_scaffold_2.508	Medtr2g015470	RHN72043.1 putative purine permease, plant [Medicago truncatula]	0.578028	0.00111	0.847044	5.98e-06	-0.184274	0.99958	0.101249	0.999678	0.559107	0.00313	-0.205153	0.871767	-0.181968	0.892658
MedtrR108_hic.HiC_scaffold_8.383	Medtr8g012680	RHN39032.1 putative knottin, scorpion toxin [Medicago truncatula]	0.843712	0.00115	1.31077	1.5e-10	-0.0963618	0.99958	0.169235	0.998833	0.789481	0.00232	-0.151717	0.935645	-0.347437	0.417992
MedtrR108_hic.HiC_scaffold_8.3204	Medtr4g094885	RHN62968.1 putative protein kinase RLK-Pelle-LRR-III family [Medicago truncatula]	0.788657	0.00115	0.624371	0.00961	-0.251292	0.942506	0.0794873	0.999678	0.237626	0.721041	-0.80538	0.000529	-0.301508	0.501043
MedtrR108_hic.HiC_scaffold_1.5354	Medtr1g116930	RHN82805.1 putative proton-dependent oligopeptide transporter family, major facilitator superfamily [Medicago truncatula]	0.643643	0.00116	0.958522	1.7e-07	-0.112905	0.99958	0.37579	0.643608	0.506172	0.046	-0.252285	0.708053	-0.0722425	0.998773
MedtrR108_hic.HiC_scaffold_2.4058	Medtr2g095750	RHN76009.1 putative carboxypeptidase C [Medicago truncatula]	-1.81342	0.00116	-1.53024	8.24e-08	1.03079	0.892859	-0.660383	0.392817	-0.423269	0.623788	2.41751	0.00587	0.452308	0.434828
MedtrR108_hic.HiC_scaffold_4.2895	Medtr4g077930	RHN61733.1 putative xenobiotic-transporting ATPase [Medicago truncatula]	0.522534	0.00116	0.283002	0.230464	-0.0652163	0.99958	-0.16622	0.980414	0.476284	0.0181	-0.113885	0.897643	0.0321403	0.998773
MedtrR108_hic.HiC_scaffold_1.311	Medtr1g019440	RHN77307.1 Alpha-amylase [Medicago truncatula]	-1.85701	0.00116	-2.47578	5.76e-18	0.732669	0.0371	-0.554691	0.194089	-1.1125	0.00194	1.47522	5.79e-07	0.815374	0.0114
MedtrR108_hic.HiC_scaffold_3.3791	Medtr3g088975	RHN69532.1 hypothetical protein MtrunA17_Chr3g0125731 [Medicago truncatula]	-1.85819	0.00117	-1.91286	9.65e-05	0.405339	0.99958	-0.22673	0.999678	-1.34431	0.0191	0.918264	0.566682	0.348377	0.979039
MedtrR108_hic.HiC_scaffold_7.72	NA	RHN44021.1 putative heparan-alpha-glucosaminide N-acetyltransferase [Medicago truncatula]	0.916019	0.00117	1.325	4.02e-07	0.0264126	0.99958	0.358743	0.577342	0.730971	0.0635	-0.160485	0.924663	-0.232359	0.728645
MedtrR108_hic.HiC_scaffold_1.933	Medtr1g027070	RHN77731.1 putative glycerophosphodiester phosphodiesterase, protein kinase RLK-Pelle-LRK10L-2 family [Medicago truncatula]	-1.08896	0.00119	-1.51933	8.51e-05	0.255677	0.99958	-0.00366632	0.999737	-1.58086	0.000184	-0.229793	0.943783	-0.0609019	0.998773
MedtrR108_hic.HiC_scaffold_3.2197	Medtr3g462710	RHN67562.1 putative peptide-transporting ATPase [Medicago truncatula]	-0.865357	0.00119	-1.28011	4.75e-08	0.370109	0.435029	-0.391891	0.218691	-0.325283	0.595176	0.90676	1.92e-05	0.568901	0.000239
MedtrR108_hic.HiC_scaffold_5.2752	Medtr5g064980	RHN56199.1 putative transcription factor C2H2 family [Medicago truncatula]	0.713808	0.0012	0.878253	4.84e-05	-0.0964178	0.99958	0.215813	0.943827	0.49444	0.174163	-0.318309	0.516548	-0.164464	0.880255
MedtrR108_hic.HiC_scaffold_1.3886	Medtr1g087400	RHN40962.1 putative spermine oxidase transcription regulator Homeodomain-LIKE family [Medicago truncatula]	-5.18425	0.00121	-5.33702	0.000442	2.88704	NA	-1.3723	NA	-4.64722	0.00169	3.44277	0.291365	-0.71226	NA
MedtrR108_hic.HiC_scaffold_4.2407	Medtr4g066590	RHN61139.1 putative beta-glucosidase [Medicago truncatula]	-1.55746	0.00121	-0.973173	0.111888	-1.98931	0.367327	-1.79772	0.1037	-1.31568	0.027	-1.73709	0.263666	-2.13771	0.0126
MedtrR108_hic.HiC_scaffold_4.3273	Medtr4g084870	RHN62140.1 putative membrane transport protein [Medicago truncatula]	0.884378	0.00121	1.1201	2.18e-06	-0.0916213	0.99958	-0.00246943	0.999737	0.956817	0.000363	-0.0217662	0.99393	-0.160321	0.962528
MedtrR108_hic.HiC_scaffold_8.1061	Medtr8g028795	RHN39862.1 putative ferric-chelate reductase (NADH) [Medicago truncatula]	0.854314	0.00121	1.15971	8.11e-06	-0.151279	0.99958	0.181767	0.984977	0.805316	0.00723	-0.202345	0.897643	-0.167616	0.955629
MedtrR108_hic.HiC_scaffold_4.365	Medtr4g013245	RHN58672.1 putative major facilitator superfamily domain-containing protein [Medicago truncatula]	1.70425	0.00122	1.46824	0.00372	-0.0560874	0.99958	0.161695	0.999678	1.34291	0.0287	-0.41922	0.81435	0.0390958	0.998773
MedtrR108_hic.HiC_scaffold_7.3179	NA	RHN47678.1 putative EamA domain-containing protein [Medicago truncatula]	0.753329	0.00123	0.893326	4.52e-05	0.151078	0.99958	0.576936	0.603865	0.416054	0.634755	-0.190682	0.928939	0.102984	0.984528
MedtrR108_hic.HiC_scaffold_7.2165	Medtr7g068110	RHN46435.1 hypothetical protein MtrunA17_Chr7g0242161 [Medicago truncatula]	-1.38677	0.00123	-1.85453	1.99e-05	0.485989	0.99958	-0.0801443	0.999678	-0.942947	0.0967	0.92656	0.258712	0.836442	0.700732
MedtrR108_hic.HiC_scaffold_2.306	Medtr2g011180	RHN71799.1 putative protein kinase RLK-Pelle-DLSV family [Medicago truncatula]	-1.30203	0.00124	-1.22907	0.000503	-0.600198	0.964095	-0.987975	0.342604	-0.821541	0.126849	-0.118156	0.980435	-0.57333	0.765253
MedtrR108_hic.HiC_scaffold_2.447	Medtr2g014340	RHN71973.1 putative transcription factor AP2-EREBP family [Medicago truncatula]	-0.760436	0.00124	-0.525241	0.00499	-0.250939	0.99958	-0.31397	0.867974	-0.543267	0.109829	-0.0334996	0.990988	-0.32553	0.38275
MedtrR108_hic.HiC_scaffold_5.1532	Medtr5g032465	RHN54948.1 hypothetical protein MtrunA17_Chr5g0412421 [Medicago truncatula]	0.890948	0.00125	1.37188	1.37e-07	-0.11436	0.99958	0.359252	0.605112	0.855984	0.0132	-0.151181	0.931034	-0.15379	0.950609
MedtrR108_hic.HiC_scaffold_7.3701	Medtr7g097170	RHN48228.1 putative Snf7 family protein [Medicago truncatula]	-0.765723	0.00126	-0.525707	0.051	-0.432953	0.800577	-0.258584	0.980414	-0.364116	0.395511	-0.0329076	0.992461	-0.0901093	0.998773
MedtrR108_hic.HiC_scaffold_6.2863	Medtr6g086870	RHN52904.1 putative indole-3-pyruvate monooxygenase [Medicago truncatula]	1.92251	0.00128	0.867105	0.376843	0.283587	0.99958	0.239765	0.999678	1.33956	0.105324	-0.300411	0.924686	0.718224	0.705068
MedtrR108_hic.HiC_scaffold_1.2286	Medtr0015s0030	RHN79267.1 putative protein kinase RLK-Pelle-L-LEC family [Medicago truncatula]	-1.73677	0.0013	-1.69828	9.91e-05	-0.180548	0.99958	-0.822296	0.664379	-0.971862	0.0872	0.583299	0.846904	-0.0935931	0.998773
MedtrR108_hic.HiC_scaffold_7.4389	Medtr7g109800	RHN49037.1 putative transcription factor WRKY family [Medicago truncatula]	-1.05287	0.0013	-0.792814	0.0192	-0.626135	0.864855	-0.662241	0.511861	-0.436893	0.445979	-0.013298	0.996992	-0.302853	0.944485
MedtrR108_hic.HiC_scaffold_4.1358	Medtr0003s0560	RHN59993.1 putative carboxypeptidase D [Medicago truncatula]	0.545173	0.0013	0.585387	0.000382	-0.119838	0.99958	0.243719	0.714983	0.348983	0.176081	-0.318466	0.101255	0.0120304	0.998773
MedtrR108_hic.HiC_scaffold_3.4572	Medtr3g103190	RHN70380.1 hypothetical protein MtrunA17_Chr3g0134881 [Medicago truncatula]	-1.65456	0.00132	-1.51377	0.00094	-0.00549856	0.99958	-0.96699	0.452661	-1.24238	0.0172	0.410086	0.902323	-0.692864	0.749946
MedtrR108_hic.HiC_scaffold_5.267	NA	NA	-1.69848	0.00132	-1.56705	0.00271	-0.170501	0.99958	-1.13991	0.605112	-0.559412	0.650136	0.968191	0.471315	-0.130656	0.998773
MedtrR108_hic.HiC_scaffold_2.1253	Medtr2g031350	RHN72918.1 hypothetical protein MtrunA17_Chr2g0292931 [Medicago truncatula]	-0.928713	0.00134	-0.46187	0.120105	-0.404963	0.611096	-0.369954	0.628049	-0.0557654	0.969931	0.468094	0.384993	0.0426229	0.998773
MedtrR108_hic.HiC_scaffold_8.2150	Medtr8g466030	RHN41014.1 putative NAD(P)H dehydrogenase (quinone) [Medicago truncatula]	-3.37142	0.00135	-3.1431	0.000918	0.974653	NA	-0.741895	NA	-2.75446	0.0689	1.59254	0.751339	-0.316839	0.998773
MedtrR108_hic.HiC_scaffold_5.1712	Medtr5g036080	RHN55154.1 putative envelysin [Medicago truncatula]	-0.968532	0.00136	-1.28769	1.52e-05	0.391833	0.982326	-0.215074	0.999678	-0.951039	0.00272	0.407158	0.726146	0.123547	0.998773
MedtrR108_hic.HiC_scaffold_4.2494	Medtr0026s0210	RHN61225.1 hypothetical protein MtrunA17_Chr4g0034311 [Medicago truncatula]	-1.42965	0.00136	-1.22902	0.00629	0.329393	0.99958	0.343997	0.999456	-1.0476	0.0604	0.706956	0.354529	0.531056	0.807945
MedtrR108_hic.HiC_scaffold_4.3699	Medtr4g092820	RHN62620.1 putative glutamyl-tRNA reductase [Medicago truncatula]	-0.925661	0.00137	-0.748048	0.0378	-1.01576	0.175211	-1.03056	0.0613	-0.699625	0.196059	-0.788894	0.0632	-0.97422	0.022
MedtrR108_hic.HiC_scaffold_3.5020	Medtr3g110395	RHN70911.1 putative 6-phosphofructokinase [Medicago truncatula]	0.654186	0.00137	0.931842	1.15e-06	-0.0485891	0.99958	0.0959837	0.999678	0.515268	0.188143	-0.190429	0.856222	-0.31693	0.369887
MedtrR108_hic.HiC_scaffold_5.1274	Medtr5g026850	RHN54664.1 hypothetical protein MtrunA17_Chr5g0409341 [Medicago truncatula]	0.736061	0.00137	1.08172	1.03e-06	-0.101691	0.99958	0.304964	0.683903	0.696799	0.0165	-0.142884	0.904353	-0.0765787	0.994515
MedtrR108_hic.HiC_scaffold_2.2883	NA	RHN74661.1 putative glutathione transferase [Medicago truncatula]	-0.683641	0.00138	-0.888129	0.000268	0.211746	0.99958	-0.4539	0.760675	-0.75649	0.0653	0.136626	0.929772	-0.316676	0.723798
MedtrR108_hic.HiC_scaffold_8.1456	Medtr8g040170	RHN39246.1 putative xenobiotic-transporting ATPase [Medicago truncatula]	-0.888843	0.00138	-0.820628	0.0011	-0.105142	0.99958	-0.0951544	0.999678	-0.130449	0.891706	0.652509	0.0685	0.601338	0.0888
MedtrR108_hic.HiC_scaffold_8.4755	NA	RHN73398.1 putative lysine--tRNA ligase [Medicago truncatula]	0.634857	0.00139	-0.0235385	0.97197	0.240683	0.99958	-0.142307	0.999678	0.34627	0.326333	-0.0500326	0.980435	0.233381	0.864691
MedtrR108_hic.HiC_scaffold_2.3645	Medtr2g087980	RHN75541.1 putative cellulose synthase (UDP-forming) [Medicago truncatula]	-1.44388	0.00141	-1.20636	0.00294	0.618479	0.819048	0.219269	0.999678	-0.886311	0.118961	1.17356	0.048	0.545115	0.755573
MedtrR108_hic.HiC_scaffold_4.3455	Medtr4g088200	RHN62340.1 putative methyltransferase [Medicago truncatula]	-6.04026	0.00141	-5.27518	0.00376	2.19591	NA	-0.638727	NA	-4.2972	0.0246	3.92446	NA	0.293541	NA
MedtrR108_hic.HiC_scaffold_7.3675	Medtr7g096780	RHN48196.1 putative transcription factor AP2-EREBP family [Medicago truncatula]	-6.07454	0.00142	-6.27284	0.000458	-1.05912	NA	-1.8162	NA	-3.25704	0.0651	1.87479	NA	1.25531	NA
MedtrR108_hic.HiC_scaffold_3.4459	Medtr3g101410	RHN70267.1 putative phospholipase A(2) [Medicago truncatula]	-2.12731	0.00142	-1.32812	0.656597	-1.64367	NA	-2.45643	NA	-2.35474	0.00165	-1.87029	0.279005	-3.4871	0.0256
MedtrR108_hic.HiC_scaffold_1.3050	Medtr1g070345	RHN80086.1 putative cytochrome P450 [Medicago truncatula]	0.755394	0.00144	0.688595	0.00432	0.323089	0.887676	0.404769	0.511861	0.220192	0.780341	-0.214533	0.79836	-0.0593523	0.998773
MedtrR108_hic.HiC_scaffold_3.1887	Medtr3g055570	RHN67236.1 putative parvalbumin [Medicago truncatula]	0.758937	0.00144	1.12907	1.19e-07	-0.083077	0.99958	0.333868	0.549455	0.927161	0.000313	0.0837455	0.969743	0.135916	0.943993
MedtrR108_hic.HiC_scaffold_8.3839	NA	RHN63668.1 putative malate dehydrogenase [Medicago truncatula]	0.588751	0.00144	0.899137	6.11e-08	0.0807795	0.99958	0.198035	0.894895	0.43191	0.101632	-0.0775801	0.969743	-0.264431	0.332465
MedtrR108_hic.HiC_scaffold_5.3027	Medtr5g071360	RHN56524.1 putative asparagine synthase (glutamine-hydrolyzing) [Medicago truncatula]	0.767697	0.00145	1.11582	1.59e-06	0.12039	0.99958	0.475752	0.518722	0.740794	0.0526	0.0908994	0.988423	0.103408	0.983146
MedtrR108_hic.HiC_scaffold_2.4203	Medtr2g098420	RHN76166.1 hypothetical protein MtrunA17_Chr2g0329091 [Medicago truncatula]	0.729355	0.00145	1.17072	3.42e-09	-0.274753	0.952059	0.218245	0.921776	0.766962	0.00251	-0.239061	0.766049	-0.180983	0.859238
MedtrR108_hic.HiC_scaffold_4.2504	Medtr4g069030	RHN61238.1 putative 4-hydroxy-3-methylbut-2-enyl diphosphate reductase [Medicago truncatula]	-0.71897	0.00145	-0.498647	0.0464	0.00496685	0.99958	-0.112184	0.999456	-0.230077	0.700873	0.491733	0.0405	0.162946	0.878729
MedtrR108_hic.HiC_scaffold_5.210	Medtr5g008210	RHN53447.1 hypothetical protein MtrunA17_Chr5g0395951 [Medicago truncatula]	-0.593499	0.00146	-0.359572	0.0956	0.000497	0.99958	-0.14164	0.999456	-0.266961	0.493831	0.324944	0.289837	-0.042588	0.998773
MedtrR108_hic.HiC_scaffold_8.2653	NA	RHN41608.1 hypothetical protein MtrunA17_Chr8g0367881 [Medicago truncatula]	-0.690383	0.00147	-0.74862	0.0237	-0.943915	0.305625	-1.48424	1.58e-05	-0.480006	0.395819	-0.73585	0.127156	-1.21079	0.000395
MedtrR108_hic.HiC_scaffold_3.2517	Medtr3g063310	RHN68015.1 putative Late embryogenesis abundant protein, LEA-14 [Medicago truncatula]	-1.7218	0.00147	-1.68812	0.000319	0.53003	0.99958	0.0488986	0.999678	-1.09254	0.0465	1.15545	0.308117	0.647903	0.808505
MedtrR108_hic.HiC_scaffold_2.1432	Medtr2g035210	RHN73122.1 putative START-like domain, Bet v I type allergen [Medicago truncatula]	-1.91248	0.00148	-3.03029	1.45e-28	0.889231	0.362253	-1.15916	0.00159	-1.5127	0.0626	1.28576	0.134309	0.364195	0.554939
MedtrR108_hic.HiC_scaffold_3.2208	Medtr3g462950	RHN67583.1 putative phosphomethylpyrimidine synthase [Medicago truncatula]	0.520198	0.00148	0.568361	0.00173	-0.0960239	0.99958	0.185714	0.860051	0.345851	0.173009	-0.272694	0.226546	-0.0314504	0.998773
MedtrR108_hic.HiC_scaffold_5.1949	Medtr5g041940	RHN55440.1 putative transcription factor NAM family [Medicago truncatula]	-1.02227	0.00149	-0.576509	0.68929	0.118132	0.99958	-0.506431	0.676283	-0.633864	0.350701	0.503635	0.125698	-0.557674	0.619153
MedtrR108_hic.HiC_scaffold_1.840	Medtr1g007800	RHN76707.1 putative 3-oxoacyl-[acyl-carrier-protein] reductase [Medicago truncatula]	-0.895907	0.0015	-0.721962	0.0369	-0.625347	0.643086	-0.612867	0.516883	-1.08975	0.00301	-0.817673	0.0231	-0.974648	0.00967
MedtrR108_hic.HiC_scaffold_2.3777	Medtr2g090210	RHN75700.1 hypothetical protein MtrunA17_Chr2g0324081 [Medicago truncatula]	0.763797	0.00151	1.01284	7.44e-06	-0.264861	0.99958	0.120285	0.999678	0.347087	0.593786	-0.685939	0.0268	-0.542279	0.212238
MedtrR108_hic.HiC_scaffold_5.1155	Medtr5g025010	RHN54507.1 putative tripeptidyl-peptidase II [Medicago truncatula]	-2.10495	0.00152	-1.56174	0.0431	1.16264	0.692195	-0.458457	0.993362	-0.913101	0.337887	2.35078	0.0077	0.199724	0.998773
MedtrR108_hic.HiC_scaffold_1.431	Medtr1g016850	RHN77165.1 hypothetical protein MtrunA17_Chr1g0151821 [Medicago truncatula]	-0.676306	0.00153	-0.393596	0.145899	-0.443833	0.77539	-0.181116	0.999456	-0.115114	0.935717	0.115728	0.923142	0.104542	0.970682
MedtrR108_hic.HiC_scaffold_6.2395	Medtr6g071070	RHN52310.1 putative glutamine synthetase [Medicago truncatula]	0.722489	0.00153	1.07301	2.09e-07	-0.17812	0.99958	0.234991	0.926198	0.779387	0.00398	-0.123164	0.943783	-0.0554041	0.998773
MedtrR108_hic.HiC_scaffold_3.439	Medtr1g045960	RHN65770.1 putative P-loop containing nucleoside triphosphate hydrolase, leucine-rich repeat domain, L [Medicago truncatula]	-1.02709	0.00154	-0.970705	0.00126	-0.402985	0.99958	-0.572247	0.715699	-1.07936	0.0117	-0.456693	0.79526	-0.673991	0.173365
MedtrR108_hic.HiC_scaffold_3.3314	Medtr3g081150	RHN69005.1 putative ubiquitinyl hydrolase 1 [Medicago truncatula]	-0.954696	0.00154	-0.821846	0.00235	-0.401645	0.920563	-0.705545	0.2814	-0.641713	0.156709	-0.0892062	0.970803	-0.519448	0.332465
MedtrR108_hic.HiC_scaffold_5.3566	Medtr5g082750	RHN57141.1 putative oxidoreductase [Medicago truncatula]	1.20786	0.00154	1.17787	0.0211	0.878801	0.99958	0.54737	0.999678	0.799866	0.776439	0.474234	0.505775	0.177599	0.998773
MedtrR108_hic.HiC_scaffold_6.407	Medtr6g012830	RHN50085.1 hypothetical protein MtrunA17_Chr6g0453601 [Medicago truncatula]	-3.55658	0.00154	-0.998855	0.447361	1.24831	0.672944	0.244754	0.999678	-0.659903	0.662977	4.11456	0.265249	0.589172	0.973601
MedtrR108_hic.HiC_scaffold_8.4772	Medtr4g128020	RHN64738.1 putative NADPH--hemoprotein reductase [Medicago truncatula]	-0.522842	0.00154	-0.266191	0.33419	-0.216819	0.99958	-0.250408	0.910186	-0.287749	0.506964	0.0174496	0.992549	-0.266303	0.639078
MedtrR108_hic.HiC_scaffold_2.2933	Medtr2g072150	RHN74741.1 putative P-loop containing nucleoside triphosphate hydrolase, leucine-rich repeat domain, L [Medicago truncatula]	-0.92029	0.00154	-1.19193	1.92e-05	-0.289368	0.99958	0.239734	0.999456	-1.22136	0.00043	-0.588171	0.653859	0.217709	0.971219
MedtrR108_hic.HiC_scaffold_8.2843	Medtr8g073130	RHN41825.1 hypothetical protein MtrunA17_Chr8g0370181 [Medicago truncatula]	-0.716299	0.00159	-0.679591	0.0035	-0.282895	0.99958	-0.444155	0.528038	-0.375591	0.390927	0.0572028	0.982068	-0.133471	0.977411
MedtrR108_hic.HiC_scaffold_2.1516	Medtr2g436900	RHN73212.1 putative C2 domain-containing protein [Medicago truncatula]	-0.644371	0.00161	-0.61143	0.00679	-0.522394	0.99958	-0.836871	0.903259	-0.300087	0.921459	-0.176713	0.880296	-0.516291	0.147837
MedtrR108_hic.HiC_scaffold_5.1699	NA	RHN55141.1 putative transcription factor C2H2 family [Medicago truncatula]	-1.19838	0.00163	-1.29373	0.0017	-0.28058	0.99958	-0.33235	0.999456	-1.49814	0.00039	-0.582408	0.546657	-0.531607	0.805622
MedtrR108_hic.HiC_scaffold_1.2714	Medtr1g062740	RHN79708.1 putative 1-phosphatidylinositol-4-phosphate 5-kinase [Medicago truncatula]	-0.601898	0.00164	-0.335928	0.100722	-0.342864	0.671982	-0.164451	0.982474	-0.356664	0.244783	-0.0994968	0.938765	-0.179368	0.795569
MedtrR108_hic.HiC_scaffold_3.754	Medtr3g028465	RHN66179.1 hypothetical protein MtrunA17_Chr3g0088011 [Medicago truncatula]	-0.879817	0.00165	-1.10676	7.62e-06	-1.21857	0.280549	-1.48152	0.00378	-0.649247	0.234909	-0.986944	0.150929	-1.01506	0.0274
MedtrR108_hic.HiC_scaffold_5.2504	Medtr5g056160	RHN55890.1 putative nuclease S(1) [Medicago truncatula]	0.771496	0.00165	1.17167	1.09e-08	-0.0653072	0.99958	0.346517	0.627062	0.889446	0.000305	0.05129	0.983877	0.0678317	0.998773
MedtrR108_hic.HiC_scaffold_2.877	Medtr2g022710	RHN72472.1 putative beta-glucosidase [Medicago truncatula]	-1.45393	0.00166	-1.25795	0.0089	-0.601423	0.47883	-0.0320406	0.999678	-0.104419	0.969531	0.746831	0.128297	1.12954	7.12e-05
MedtrR108_hic.HiC_scaffold_4.642	Medtr4g019870	RHN59027.1 putative Ctr copper transporter [Medicago truncatula]	0.69246	0.00166	0.910412	2.45e-05	-0.20775	0.99958	0.220165	0.96004	0.461937	0.230182	-0.439402	0.0272	-0.223687	0.769972
MedtrR108_hic.HiC_scaffold_4.3880	Medtr4g094560	RHN62836.1 putative stress up-regulated Nod 19 [Medicago truncatula]	-1.26563	0.00166	-1.51688	6.25e-05	0.945163	0.0221	-0.243313	0.999456	-1.31652	0.00385	0.892621	0.0165	-0.036576	0.998773
MedtrR108_hic.HiC_scaffold_2.4292	Medtr2g099950	RHN76265.1 Beta-fructofuranosidase, cell wall isozyme [Medicago truncatula]	-0.961873	0.00167	-1.91612	0.0243	1.3936	0.969426	-1.73698	0.516858	-0.944975	0.139113	1.40702	0.662842	-0.762353	0.958465
MedtrR108_hic.HiC_scaffold_7.4652	Medtr7g114680	RHN49376.1 putative protein kinase WNK-NRBP family [Medicago truncatula]	-0.859057	0.0017	-0.654699	0.0238	-0.0432843	0.99958	-0.061612	0.999678	-0.871832	0.00305	-0.0601164	0.978015	-0.273273	0.838481
MedtrR108_hic.HiC_scaffold_7.4345	Medtr7g109135	RHN48991.1 putative mitochondrial carrier protein [Medicago truncatula]	-0.9042	0.00171	-0.402543	0.236097	-0.469054	0.709999	-0.297216	0.969527	-0.212541	0.79837	0.220278	0.895061	-0.100881	0.998773
MedtrR108_hic.HiC_scaffold_8.899	Medtr8g027160	RHN39681.1 putative calcium-transporting ATPase [Medicago truncatula]	-0.820648	0.00172	-1.03173	5.81e-06	-0.238849	0.99958	-0.685859	0.03	-0.276263	0.65468	0.302582	0.810465	0.0763828	0.998773
MedtrR108_hic.HiC_scaffold_3.5070	Medtr3g111610	RHN70979.1 putative ELO family protein [Medicago truncatula]	-3.41902	0.00172	-3.01515	0.000498	0.688538	NA	0.553415	NA	-2.86352	0.00378	1.27793	0.87658	0.731135	0.979039
MedtrR108_hic.HiC_scaffold_3.3796	Medtr3g089055	RHN69540.1 putative transcription factor GRAS family [Medicago truncatula]	0.594273	0.00173	0.891925	8.01e-07	-0.0640867	0.99958	0.213552	0.936899	0.428953	0.131914	-0.232392	0.768291	-0.244509	0.691608
MedtrR108_hic.HiC_scaffold_4.2680	Medtr4g073530	RHN61489.1 putative senescence/spartin-associated [Medicago truncatula]	-1.75149	0.00173	-2.13109	1.48e-05	-1.04658	0.817833	-1.58848	0.304693	-1.56265	0.0221	-0.863014	0.704609	-1.01387	0.669836
MedtrR108_hic.HiC_scaffold_8.2007	Medtr8g061360	RHN40915.1 putative aromatic-amino-acid transaminase [Medicago truncatula]	-1.02532	0.00173	-3.58186	2.57e-21	2.18494	0.000179	-0.524534	0.999456	-2.39581	7.21e-08	0.815847	0.0638	0.679244	0.944485
MedtrR108_hic.HiC_scaffold_8.2260	Medtr8g469180	RHN41119.1 putative transcription regulator Others family [Medicago truncatula]	1.83776	0.00174	1.1272	0.191624	0.301239	0.99958	-0.704964	0.874609	1.14871	0.169334	-0.39011	0.872602	-0.675251	0.862879
MedtrR108_hic.HiC_scaffold_5.2282	Medtr0076s0020	RHN60085.1 S-adenosylmethionine decarboxylase proenzyme [Medicago truncatula]	0.482594	0.00174	0.152583	0.590593	0.160522	0.99958	0.0692827	0.999678	0.0523775	0.956997	-0.271338	0.178275	-0.0253617	0.998773
MedtrR108_hic.HiC_scaffold_2.1265	Medtr2g031520	RHN72933.1 putative protein kinase RLK-Pelle-WAK family [Medicago truncatula]	-1.46681	0.00175	-1.17984	0.0571	-0.507194	0.99958	-0.643241	0.981059	-1.34244	0.0327	-0.370696	0.945617	-0.800214	0.822411
MedtrR108_hic.HiC_scaffold_7.2162	Medtr7g068070	RHN46434.1 hypothetical protein MtrunA17_Chr7g0242151 [Medicago truncatula]	6.32764	0.00175	5.3187	0.0335	1.6019	NA	1.29227	NA	3.82867	NA	-0.860442	0.882318	-0.171439	0.998773
MedtrR108_hic.HiC_scaffold_3.4135	Medtr3g096050	RHN69920.1 putative amine N-methyltransferase [Medicago truncatula]	0.762173	0.00178	0.909128	9.18e-05	-0.0283843	0.99958	0.317365	0.586716	0.845368	0.00264	0.0528806	0.978015	0.258505	0.575811
MedtrR108_hic.HiC_scaffold_2.454	Medtr2g014460	RHN71981.1 putative glycogen phosphorylase [Medicago truncatula]	0.609755	0.00178	0.769878	5.89e-05	-0.194365	0.997644	0.115061	0.999456	0.570467	0.0142	-0.235603	0.618757	-0.0792026	0.985395
MedtrR108_hic.HiC_scaffold_5.1968	Medtr5g042440	RHN55460.1 putative protein kinase RLK-Pelle-LysM family [Medicago truncatula]	-1.58225	0.00178	-1.24568	0.0121	0.19071	0.99958	-0.189308	0.999678	-1.26505	0.0171	0.511373	0.881339	-0.200303	0.998773
MedtrR108_hic.HiC_scaffold_6.698	NA	RHN45446.1 putative cytochrome-c oxidase [Medicago truncatula]	0.429565	0.00179	0.263521	0.11129	-0.0728177	0.99958	-0.0858907	0.999607	0.242579	0.395511	-0.261762	0.191587	-0.101376	0.8733
MedtrR108_hic.HiC_scaffold_7.4690	Medtr7g115360	RHN49421.1 hypothetical protein MtrunA17_Chr7g0274321 [Medicago truncatula]	-1.25705	0.00179	-1.1659	0.000531	-0.00486974	0.99958	-0.453407	0.999456	-1.37116	0.00553	-0.118651	0.977491	-0.656376	0.798337
MedtrR108_hic.HiC_scaffold_6.2608	Medtr6g078280	RHN52574.1 putative proteinase inhibitor I3, Kunitz legume [Medicago truncatula]	-5.93153	0.00182	-9.02061	2.81e-06	0.718812	0.99958	-6.16727	0.407472	1.45555	0.761631	8.09831	4.48e-12	4.2464	0.918524
MedtrR108_hic.HiC_scaffold_4.258	Medtr4g011060	RHN58552.1 hypothetical protein MtrunA17_Chr4g0003631 [Medicago truncatula]	-1.77056	0.00182	-1.54109	0.00618	-0.370143	0.99958	-0.398177	0.999456	-1.26781	0.0735	0.132126	0.980437	-0.122094	0.998773
MedtrR108_hic.HiC_scaffold_8.3885	Medtr4g109360	RHN63714.1 putative UDP-glucose 6-dehydrogenase [Medicago truncatula]	-1.03675	0.00182	-1.10646	0.000146	-0.138714	0.99958	-0.224273	0.999456	-0.503676	0.348538	0.392515	0.76335	0.384689	0.813545
MedtrR108_hic.HiC_scaffold_2.679	Medtr2g018990	RHN72255.1 putative protein kinase AGC-RSK-2 family [Medicago truncatula]	1.44588	0.00183	2.02688	9.2e-10	-0.66251	0.827706	0.0607482	0.999678	1.45506	0.00244	-0.654769	0.573392	-0.506182	0.601894
MedtrR108_hic.HiC_scaffold_5.3395	Medtr5g079340	RHN56945.1 putative EF-hand domain pair protein [Medicago truncatula]	-1.2554	0.00183	-1.07032	0.00827	0.0907217	0.99958	0.0833456	0.999678	-0.874384	0.382526	0.472115	0.794768	0.289383	0.925423
MedtrR108_hic.HiC_scaffold_8.3759	Medtr4g107370	RHN63578.1 putative ATPase, AAA-type, core, AAA-type ATPase domain-containing protein [Medicago truncatula]	1.0447	0.00185	0.919774	0.00724	-0.00235344	0.99958	0.416859	0.942753	0.405101	0.715231	-0.648624	0.159573	-0.0938273	0.998773
MedtrR108_hic.HiC_scaffold_8.82	Medtr8g006790	RHN38630.1 putative proton-exporting ATPase [Medicago truncatula]	-0.84721	0.00185	-0.808751	0.000104	-0.18789	0.99958	-0.35324	0.63858	0.183294	0.845488	0.839431	0.0182	0.645049	5.79e-05
MedtrR108_hic.HiC_scaffold_2.136	Medtr2g007960	RHN71594.1 putative EamA domain-containing protein [Medicago truncatula]	-1.3143	0.00186	-0.806708	0.0931	0.0430003	0.99958	-0.504435	0.999456	-1.03153	0.227338	0.33082	0.963582	-0.719552	0.688319
MedtrR108_hic.HiC_scaffold_2.3209	Medtr2g078810	RHN75062.1 putative protein kinase RLK-Pelle-LRR-Xb-1 family [Medicago truncatula]	-0.593808	0.00191	-1.04882	5.06e-10	0.164948	0.99958	-0.0798606	0.999678	-0.343865	0.265155	0.412792	0.164478	0.631436	0.00746
MedtrR108_hic.HiC_scaffold_5.2781	Medtr5g065900	RHN56233.1 hypothetical protein MtrunA17_Chr5g0427251 [Medicago truncatula]	0.701858	0.00191	0.546125	0.00808	-0.454551	0.220299	-0.332266	0.591889	0.471652	0.0941	-0.688679	0.00549	-0.402246	0.147837
MedtrR108_hic.HiC_scaffold_8.3636	Medtr4g104640	RHN63437.1 putative costunolide synthase [Medicago truncatula]	-1.21042	0.00192	-1.47751	1.24e-05	0.562541	0.629891	0.457452	0.807399	-1.00838	0.00933	0.7643	0.215167	0.933589	0.0605
MedtrR108_hic.HiC_scaffold_8.4660	NA	RHN64608.1 putative harbinger transposase-derived nuclease domain-containing protein [Medicago truncatula]	-0.842213	0.00192	-0.591052	0.0529	-0.695655	0.99958	-0.708799	0.920611	-0.951958	0.450225	-0.80333	0.736585	-1.06179	1.57e-07
MedtrR108_hic.HiC_scaffold_2.3526	Medtr2g084895	RHN75414.1 putative xanthine/uracil/vitamin C permease [Medicago truncatula]	0.742014	0.00193	0.717811	0.00425	-0.0712472	0.99958	0.07685	0.999678	0.713743	0.0078	-0.101634	0.9569	0.0781226	0.998773
MedtrR108_hic.HiC_scaffold_3.3940	Medtr3g092230	RHN69693.1 putative protein kinase CAMK-CDPK family [Medicago truncatula]	-0.724154	0.00193	-0.847632	0.000172	-0.235783	0.994088	-0.463563	0.498173	-0.498729	0.110694	-0.0129558	0.994125	-0.110234	0.99251
MedtrR108_hic.HiC_scaffold_2.2333	NA	NA	0.788963	0.00194	0.839323	0.00343	-0.295008	0.99958	0.133617	0.999607	0.741202	0.0153	-0.344387	0.665152	0.0393464	0.998773
MedtrR108_hic.HiC_scaffold_4.3769	Medtr4g094240	RHN62706.1 putative phosphate-induced protein [Medicago truncatula]	-0.796013	0.00194	-1.29341	1.25e-05	-0.650526	0.812683	-1.36532	0.539514	-0.862375	0.0975	-0.717981	0.0807	-0.930409	0.678201
MedtrR108_hic.HiC_scaffold_4.4688	Medtr8g094190	RHN43144.1 putative F-box domain-containing protein [Medicago truncatula]	-0.776662	0.00195	-0.747115	0.00459	-0.183555	0.99958	-0.460213	0.605927	-0.735495	0.0219	-0.144961	0.943258	-0.442155	0.487026
MedtrR108_hic.HiC_scaffold_7.3530	Medtr7g094520	RHN48044.1 putative short-chain dehydrogenase/reductase SDR [Medicago truncatula]	-0.871219	0.00195	-0.680662	0.0803	0.00728175	0.99958	-0.984874	0.0244	-0.579541	0.207122	0.295336	0.836022	-0.88018	0.0963
MedtrR108_hic.HiC_scaffold_5.3415	Medtr5g079730	RHN56963.1 putative pyridoxal kinase [Medicago truncatula]	0.608692	0.00197	0.783844	2.12e-05	-0.135947	0.99958	0.129619	0.994288	0.40932	0.169911	-0.337211	0.298909	-0.239953	0.447671
MedtrR108_hic.HiC_scaffold_5.1650	Medtr5g036270	RHN55167.1 putative membrane-type matrix metalloproteinase-1 [Medicago truncatula]	1.50926	0.00198	2.18305	4.05e-08	-0.399146	0.99958	0.381588	0.982474	1.27799	0.0393	-0.631836	0.599931	-0.517643	0.682989
MedtrR108_hic.HiC_scaffold_4.3818	Medtr4g094352	RHN62765.1 putative EamA domain-containing protein [Medicago truncatula]	0.756267	0.002	1.0017	3.88e-06	-0.196694	0.99958	0.222552	0.982474	0.609532	0.0529	-0.345934	0.493196	-0.165071	0.959744
MedtrR108_hic.HiC_scaffold_1.4848	Medtr1g106730	RHN82205.1 putative transcription factor C2H2 family [Medicago truncatula]	-0.880941	0.002	-1.29194	1.26e-08	0.0282735	0.99958	-1.29612	8.79e-06	-1.20626	1.47e-05	-0.297075	0.969743	-1.20488	1.15e-06
MedtrR108_hic.HiC_scaffold_4.136	Medtr4g007540	RHN58385.1 putative shikimate O-hydroxycinnamoyltransferase [Medicago truncatula]	-0.948341	0.00202	-1.24168	1.15e-06	0.338861	0.99958	0.00822048	0.999737	-0.858173	0.00525	0.424874	0.70081	0.398275	0.570257
MedtrR108_hic.HiC_scaffold_1.3244	Medtr1g073890	RHN80276.1 hypothetical protein MtrunA17_Chr1g0186481 [Medicago truncatula]	-0.784608	0.00202	-0.866656	0.00012	-0.0251351	0.99958	-0.427154	0.644684	-0.422843	0.180839	0.332587	0.711178	0.0210795	0.999166
MedtrR108_hic.HiC_scaffold_4.367	Medtr4g013260	RHN58675.1 putative transcription factor WRKY family [Medicago truncatula]	-1.02222	0.00204	-0.78643	0.073	-1.16675	0.67007	-0.458562	0.770148	-1.81072	6.49e-09	-1.96353	0.244479	-1.47806	0.000221
MedtrR108_hic.HiC_scaffold_4.369	Medtr4g013270	RHN58678.1 hypothetical protein MtrunA17_Chr4g0004941 [Medicago truncatula]	0.629694	0.00205	0.891792	6.98e-06	0.0125466	0.99958	0.265671	0.808766	0.394058	0.269929	-0.224987	0.742525	-0.227163	0.707423
MedtrR108_hic.HiC_scaffold_7.4346	Medtr7g109145	RHN48992.1 putative protein dehydration-induced 19 [Medicago truncatula]	-1.03178	0.00206	-1.26534	1.59e-05	-0.367511	0.99958	-0.678059	0.807399	-0.375137	0.703901	0.290515	0.89408	0.219025	0.986089
MedtrR108_hic.HiC_scaffold_8.3171	Medtr8g032950	RHN42263.1 putative UDP-glucuronosyl/UDP-glucosyltransferase [Medicago truncatula]	1.83211	0.00207	0.691714	0.576249	1.69101	0.0371	1.1296	0.541775	0.00388205	0.999352	-0.15103	0.969743	0.445228	0.949947
MedtrR108_hic.HiC_scaffold_1.351	Medtr1g018510	RHN77250.1 putative tripeptidyl-peptidase II [Medicago truncatula]	-0.995604	0.00208	-1.07072	0.00159	0.172401	0.99958	0.17535	0.999456	-1.25099	0.00131	-0.0832538	0.969743	0.0043707	0.999539
MedtrR108_hic.HiC_scaffold_1.5304	NA	RHN82739.1 putative chalcone isomerase [Medicago truncatula]	-0.803921	0.00208	-0.712846	0.00446	0.359894	0.99076	0.218494	0.999456	-0.927433	0.0122	0.236943	0.827456	0.00958712	0.999539
MedtrR108_hic.HiC_scaffold_8.3989	Medtr4g111840	RHN63822.1 hypothetical protein MtrunA17_Chr4g0062471 [Medicago truncatula]	-1.17408	0.00209	-1.16445	0.000427	-0.310892	0.99958	-0.404088	0.961583	-0.999371	0.00471	-0.139472	0.971735	-0.236635	0.977411
MedtrR108_hic.HiC_scaffold_3.3236	Medtr3g080000	RHN68919.1 putative ribonuclease III [Medicago truncatula]	1.17064	0.00209	1.63513	1.42e-06	-0.515393	0.772684	0.101636	0.999678	1.24844	0.00398	-0.440002	0.618757	-0.281372	0.842751
MedtrR108_hic.HiC_scaffold_1.3883	NA	RHN81055.1 putative galactolipase [Medicago truncatula]	-0.862076	0.00209	-0.595495	0.0615	-0.976432	0.47883	-1.11446	0.172064	0.0253509	0.99217	-0.0854604	0.973291	-0.484093	0.604992
MedtrR108_hic.HiC_scaffold_1.1158	Medtr1g032290	RHN78034.1 putative hydrolase [Medicago truncatula]	-1.44772	0.0021	-1.68342	0.000432	0.0102744	0.99958	-0.316017	0.999678	-1.95475	0.00102	-0.495789	0.895407	-0.579872	0.867688
MedtrR108_hic.HiC_scaffold_2.910	Medtr2g023340	RHN72512.1 putative transcription factor Hap3/NF-YB family [Medicago truncatula]	-6.05527	0.00212	-3.41711	0.0447	0.960537	0.99958	-5.91454	0.582646	1.61298	0.805478	8.634	2.86e-09	-0.859254	NA
MedtrR108_hic.HiC_scaffold_1.4012	Medtr1g089865	RHN81204.1 putative oxoglutarate/iron-dependent dioxygenase, alpha-ketoglutarate-dependent dioxygenase AlkB [Medicago truncatula]	0.714839	0.00212	0.995556	5.42e-06	-0.111325	0.99958	0.170628	0.978032	0.627833	0.048	-0.199997	0.771786	-0.192536	0.71712
MedtrR108_hic.HiC_scaffold_8.431	Medtr6g016470	RHN50325.1 putative calcium-transporting ATPase [Medicago truncatula]	-1.72034	0.00212	-1.86447	0.00035	-1.43193	0.205854	-2.97387	1.56e-08	0.369882	0.850932	0.657026	0.774071	-0.734496	0.787641
MedtrR108_hic.HiC_scaffold_4.4621	Medtr8g092840	RHN43074.1 putative transcription factor C2H2 family [Medicago truncatula]	1.12601	0.00212	0.341117	0.666281	1.70949	0.131673	1.5231	0.175331	-1.23029	0.226059	-0.652817	0.201182	-0.0509429	0.998773
MedtrR108_hic.HiC_scaffold_8.386	Medtr8g012705	RHN39037.1 putative knottin, scorpion toxin [Medicago truncatula]	1.38819	0.00213	0.724526	0.294808	0.303702	0.99958	0.023852	0.999678	0.801695	0.367395	-0.285153	0.89632	0.106367	0.998773
MedtrR108_hic.HiC_scaffold_1.1151	Medtr1g032160	RHN78026.1 putative plant seed peroxygenase [Medicago truncatula]	-2.17897	0.00214	-0.886099	0.228451	0.855967	0.902028	-0.612978	0.898166	0.166773	0.952057	3.1878	0.0413	0.442855	0.939696
MedtrR108_hic.HiC_scaffold_8.1406	Medtr8g039090	RHN40288.1 putative oxidoreductase [Medicago truncatula]	-1.46232	0.00214	-2.15536	1.12e-05	0.0758621	0.99958	-0.247572	0.999678	-1.31866	0.0108	0.215511	0.969743	0.58409	0.970488
MedtrR108_hic.HiC_scaffold_4.4667	Medtr8g093840	RHN43124.1 putative pleiotropic drug resistance protein PDR/CDR [Medicago truncatula]	0.971096	0.00216	0.734793	0.0193	-0.340608	0.99958	-0.129786	0.999678	0.643282	0.478899	-0.667385	0.100852	-0.217812	0.935118
MedtrR108_hic.HiC_scaffold_6.2684	NA	RHN52705.1 putative multi antimicrobial extrusion protein [Medicago truncatula]	-0.607306	0.00216	-0.756972	7.69e-05	0.195216	0.974526	0.0358874	0.999678	-0.601557	0.0112	0.198169	0.718523	0.197482	0.775327
MedtrR108_hic.HiC_scaffold_7.3489	Medtr7g093720	RHN47993.1 putative plus-end-directed kinesin ATPase [Medicago truncatula]	0.576983	0.00218	0.823355	8.49e-06	-0.215053	0.99958	0.0428533	0.999678	0.554276	0.0183	-0.240441	0.704981	-0.22136	0.682989
MedtrR108_hic.HiC_scaffold_8.1526	Medtr8g041870	RHN40409.1 putative protein kinase RLK-Pelle-DLSV family [Medicago truncatula]	-2.95819	0.00219	-2.26422	0.00668	0.445034	0.99958	-0.706989	0.986494	-0.923219	0.521196	2.48473	0.0399	0.635388	0.974139
MedtrR108_hic.HiC_scaffold_7.4070	Medtr7g104250	RHN48654.1 putative LysM domain-containing protein [Medicago truncatula]	-2.64967	0.00219	-1.59024	0.0538	-0.683475	NA	0.194802	0.999678	-1.31303	0.329969	0.652771	0.919703	0.477215	0.975148
MedtrR108_hic.HiC_scaffold_1.4249	Medtr1g094780	RHN81477.1 putative phenylalanine ammonia-lyase [Medicago truncatula]	-0.863973	0.00219	-0.756377	0.00767	0.882494	0.0962	0.410698	0.898166	-1.04841	0.00015	0.695665	0.137071	0.123869	0.998773
MedtrR108_hic.HiC_scaffold_4.2833	Medtr4g076600	RHN61662.1 Porphobilinogen deaminase [Medicago truncatula]	0.708361	0.00219	0.675537	0.00764	-0.164974	0.99958	0.105436	0.999678	0.233314	0.724832	-0.641933	0.00189	-0.332274	0.563031
MedtrR108_hic.HiC_scaffold_1.4501	Medtr1g102240	RHN81922.1 putative heavy metal-associated domain, HMA [Medicago truncatula]	-1.16431	0.00222	-1.17473	0.00374	-0.244951	0.99958	-0.367109	0.999456	-1.26942	0.00203	-0.350857	0.926937	-0.458753	0.908997
MedtrR108_hic.HiC_scaffold_8.4066	Medtr4g114000	RHN63915.1 putative aspartate racemase [Medicago truncatula]	-1.44303	0.00222	-1.31193	0.00677	-0.222495	0.99958	0.00695876	0.999737	-0.381437	0.806381	0.836717	0.331718	0.943928	0.148192
MedtrR108_hic.HiC_scaffold_2.3355	Medtr2g082090	RHN75248.1 putative transcription factor GRAS family [Medicago truncatula]	-0.835762	0.00228	-0.660742	0.0864	-0.894406	0.997644	-1.16158	0.829564	-0.558461	0.86035	-0.615204	0.0924	-1.04706	0.00652
MedtrR108_hic.HiC_scaffold_4.4497	Medtr8g090205	RHN42919.1 putative transcription factor CG1-CAMTA family [Medicago truncatula]	-0.542671	0.00229	-0.426564	0.0397	-1.16465	0.0176	-0.713917	0.0613	-0.252732	0.683281	-0.875532	0.00901	-0.533644	0.0658
MedtrR108_hic.HiC_scaffold_7.4397	Medtr7g109920	RHN49045.1 putative inositol 3-alpha-galactosyltransferase [Medicago truncatula]	-2.15856	0.00229	-1.09053	0.213486	-1.17421	0.588429	-2.07252	0.00258	0.833378	0.848507	1.81632	0.00307	-0.145052	0.998773
MedtrR108_hic.HiC_scaffold_5.3531	Medtr5g082110	RHN57098.1 putative hexosyltransferase [Medicago truncatula]	-1.02646	0.0023	-1.24389	0.000199	0.452275	0.696946	-0.272998	0.992957	-0.602981	0.188143	0.871942	0.0142	0.371666	0.87282
MedtrR108_hic.HiC_scaffold_4.2213	Medtr4g062510	RHN60887.1 putative cytochrome P450 [Medicago truncatula]	-3.99664	0.00231	-7.02234	8.34e-06	2.03943	NA	-0.991809	NA	-4.05839	0.00123	2.0168	NA	1.93121	NA
MedtrR108_hic.HiC_scaffold_5.86	Medtr5g006110	RHN53297.1 putative SNARE associated golgi family protein [Medicago truncatula]	-0.790046	0.00231	-0.4417	0.128422	-0.0589678	0.99958	-0.277595	0.912647	-0.0332052	0.981669	0.695461	0.0223	0.137452	0.975148
MedtrR108_hic.HiC_scaffold_3.3206	Medtr3g079480	RHN68880.1 putative cyanohydrin beta-glucosyltransferase [Medicago truncatula]	-1.69833	0.00232	-2.25731	3.81e-05	0.589777	0.993192	0.660162	0.871932	-1.69064	0.00561	0.592274	0.789136	1.23621	0.238474
MedtrR108_hic.HiC_scaffold_8.2906	Medtr8g074880	RHN41923.1 putative procollagen-proline dioxygenase [Medicago truncatula]	0.814712	0.00232	0.985344	0.000177	0.231377	0.99958	0.320707	0.776444	0.570684	0.163146	-0.0143684	0.994073	-0.090616	0.993905
MedtrR108_hic.HiC_scaffold_7.4427	Medtr7g110580	RHN49087.1 putative transcription factor MYB-HB-like family [Medicago truncatula]	-1.75979	0.00238	-1.87072	0.000239	0.0580132	0.99958	-0.361558	0.999456	-0.379016	0.814017	1.43774	0.0359	1.13885	0.240346
MedtrR108_hic.HiC_scaffold_8.3660	Medtr4g105070	RHN63466.1 putative protein kinase RLK-Pelle-L-LEC family [Medicago truncatula]	-0.894535	0.00239	-0.982374	0.000881	0.141703	0.99958	0.0303586	0.999678	-0.643981	0.0858	0.388968	0.650892	0.373757	0.785723
MedtrR108_hic.HiC_scaffold_4.2623	Medtr4g072030	RHN61379.1 putative major facilitator, sugar transporter, major facilitator superfamily [Medicago truncatula]	-4.37679	0.00239	-4.18123	0.00184	-0.17173	NA	-0.358033	NA	-1.71193	0.25178	2.47323	NA	2.13445	0.814886
MedtrR108_hic.HiC_scaffold_4.3758	Medtr4g093825	RHN62688.1 hypothetical protein MtrunA17_Chr4g0050131 [Medicago truncatula]	-0.682271	0.00239	-0.736434	0.000732	-0.527773	0.884267	-0.935687	0.0306	-0.736352	0.0424	-0.581291	0.314973	-0.928291	0.000535
MedtrR108_hic.HiC_scaffold_1.126	Medtr1g023210	RHN77530.1 Cysteine proteinase 15A [Medicago truncatula]	-0.522067	0.00241	-0.422231	0.0315	-0.128061	0.99958	-0.122681	0.982474	0.078593	0.928178	0.470111	0.00336	0.384629	0.0186
MedtrR108_hic.HiC_scaffold_2.1254	Medtr2g031370	RHN72919.1 putative fatty acid hydroxylase [Medicago truncatula]	0.684771	0.00241	1.01	7.37e-07	-0.249001	0.99958	0.0662783	0.999678	0.812619	0.00182	-0.123277	0.945687	-0.127206	0.959399
MedtrR108_hic.HiC_scaffold_5.1249	Medtr5g026500	RHN54634.1 putative hydroxymethylglutaryl-CoA reductase (NADPH) [Medicago truncatula]	-0.795622	0.00241	-0.241344	0.913272	-0.556978	0.99958	-0.469969	0.999678	-0.170291	0.973537	0.070698	0.969743	-0.392428	0.984528
MedtrR108_hic.HiC_scaffold_8.1002	Medtr8g028230	RHN39802.1 hypothetical protein MtrunA17_Chr8g0347871 [Medicago truncatula]	0.759688	0.00241	0.325825	0.400163	0.382422	0.870113	0.112829	0.999678	0.266821	0.697668	-0.112867	0.956465	0.0596758	0.998773
MedtrR108_hic.HiC_scaffold_1.4111	Medtr1g090867	RHN81312.1 putative immunoglobulin E-set, protein-tyrosine phosphatase, phosphoglucan phosphatase DSP4 [Medicago truncatula]	0.641275	0.00241	1.10701	5.46e-08	-0.0152677	0.99958	0.409267	0.145389	0.420994	0.183739	-0.237642	0.633435	-0.271771	0.558621
MedtrR108_hic.HiC_scaffold_7.2979	Medtr7g085220	RHN47435.1 putative transcription factor NAM family [Medicago truncatula]	-1.69548	0.00241	-2.06434	6.5e-05	1.00157	0.890016	-0.261938	0.999678	-1.25439	0.223397	1.44121	0.0848	0.554528	0.971988
MedtrR108_hic.HiC_scaffold_8.866	Medtr8g024520	RHN39641.1 putative nucleotide-binding alpha-beta plait domain-containing protein [Medicago truncatula]	1.21713	0.00241	0.431568	0.542458	0.449069	0.99958	0.0324444	0.999678	-0.320577	0.864946	-1.08878	0.072	-0.714193	0.526737
MedtrR108_hic.HiC_scaffold_3.4661	Medtr3g104920	RHN70497.1 putative mechanosensitive ion channel MscS, LSM domain-containing protein [Medicago truncatula]	1.05015	0.00241	1.14899	1.48e-05	-0.496971	0.941593	-0.269669	0.982474	1.5167	2.28e-07	-0.0339157	0.993123	0.103992	0.998773
MedtrR108_hic.HiC_scaffold_2.1575	Medtr2g035430	RHN73295.1 putative amino acid/polyamine transporter I, cationic amino acid transporter [Medicago truncatula]	-3.22173	0.00241	-2.02364	0.0284	2.78713	NA	2.70787	NA	-4.13013	0.00126	1.87262	0.674174	0.593143	0.981878
MedtrR108_hic.HiC_scaffold_1.2706	Medtr1g062620	RHN79697.1 putative glutamine synthetase [Medicago truncatula]	-0.683429	0.00241	-0.86525	0.000147	0.0372815	0.99958	-0.235067	0.982474	-0.547189	0.108602	0.172076	0.908821	0.0894708	0.998773
MedtrR108_hic.HiC_scaffold_8.3087	Medtr8g078480	RHN42157.1 putative transcription factor Homeodomain-TALE-BEL family [Medicago truncatula]	0.548584	0.00243	0.362147	0.0702	-0.016412	0.99958	0.0588391	0.999678	0.143499	0.813844	-0.424644	0.058	-0.154778	0.808505
MedtrR108_hic.HiC_scaffold_5.1508	Medtr5g032030	RHN54929.1 hypothetical protein MtrunA17_Chr5g0412191 [Medicago truncatula]	0.846138	0.00243	1.21221	1.21e-05	-0.0409308	0.99958	0.428206	0.638592	0.845222	0.0118	-0.0436808	0.985829	0.0638875	0.998773
MedtrR108_hic.HiC_scaffold_4.3466	Medtr4g088350	RHN62358.1 Triose phosphate/phosphate translocator [Medicago truncatula]	0.774578	0.00246	0.951789	9.46e-05	0.0237245	0.99958	0.251197	0.907991	0.503636	0.209922	-0.249421	0.835475	-0.192835	0.884074
MedtrR108_hic.HiC_scaffold_3.2327	Medtr4g063790	RHN67724.1 putative transcription factor MADS-type1 family [Medicago truncatula]	1.49589	0.00251	1.97229	2.72e-07	0.0215771	0.99958	0.266588	0.999678	0.995017	0.263798	-0.483706	0.810979	-0.701482	0.405691
MedtrR108_hic.HiC_scaffold_2.1586	Medtr2g035850	RHN73309.1 hypothetical protein MtrunA17_Chr2g0297061 [Medicago truncatula]	-1.34541	0.00251	-1.23208	0.00242	0.297177	0.99958	0.37888	0.999456	-1.14182	0.0349	0.499728	0.862541	0.476114	0.855123
MedtrR108_hic.HiC_scaffold_1.3711	Medtr1g083950	RHN80846.1 putative universal stress protein A [Medicago truncatula]	0.766903	0.00253	1.0415	2.62e-05	-0.252202	0.99958	-0.369505	0.999456	0.967834	0.0306	-0.0556666	0.969743	-0.441271	0.139813
MedtrR108_hic.HiC_scaffold_3.4202	Medtr3g097010	RHN70001.1 putative PB1 domain, CBS domain-containing protein [Medicago truncatula]	0.596024	0.00254	0.797466	2.15e-05	-0.0426545	0.99958	0.217729	0.884127	0.436598	0.165947	-0.204177	0.727083	-0.13845	0.893427
MedtrR108_hic.HiC_scaffold_2.1536	Medtr2g437480	RHN73247.1 putative DNA helicase chromatin remodeling SNF2 family [Medicago truncatula]	1.24398	0.00256	1.4791	2.1e-05	0.0782456	0.99958	0.147296	0.999678	1.01719	0.0594	-0.151756	0.962224	-0.310071	0.892658
MedtrR108_hic.HiC_scaffold_2.3590	Medtr2g086920	RHN75481.1 putative F-box domain-containing protein [Medicago truncatula]	-0.731935	0.00256	-0.675794	0.00909	-0.210757	0.99958	-0.418974	0.842607	-0.949842	0.0267	-0.427679	0.557503	-0.68416	0.000537
MedtrR108_hic.HiC_scaffold_3.4300	Medtr3g099020	RHN70109.1 putative oleoyl-[acyl-carrier-protein] hydrolase [Medicago truncatula]	-1.41633	0.00259	-0.763893	0.225194	0.603709	0.951085	0.681816	0.895876	-1.55193	0.00102	0.463814	0.846452	-0.100967	0.998773
MedtrR108_hic.HiC_scaffold_1.2460	Medtr1g056880	RHN79432.1 putative aminoacyltransferase, E1 ubiquitin-activating enzyme [Medicago truncatula]	-1.68064	0.00259	-2.08636	0.000507	0.227167	0.99958	-0.318836	0.999678	-2.17552	0.000219	-0.267812	0.968826	-0.41289	0.998773
MedtrR108_hic.HiC_scaffold_2.3031	Medtr2g075010	RHN74877.1 putative protein kinase RLK-Pelle-DLSV family [Medicago truncatula]	1.38761	0.00264	0.988903	0.102898	0.0382206	0.99958	0.268049	0.999678	1.11377	0.229353	-0.235677	0.897643	0.40213	0.892658
MedtrR108_hic.HiC_scaffold_5.862	Medtr5g019870	RHN54173.1 putative major facilitator, sugar transporter, major facilitator superfamily [Medicago truncatula]	0.855793	0.00267	1.54278	2.2e-09	-0.414615	0.919881	0.199824	0.999456	1.09518	0.000917	-0.177091	0.926388	-0.244084	0.975148
MedtrR108_hic.HiC_scaffold_3.247	Medtr3g010180	RHN65450.1 hypothetical protein MtrunA17_Chr3g0080031 [Medicago truncatula]	-0.766823	0.00268	-0.838048	0.00336	-0.273184	0.99958	-0.328744	0.881364	-0.860525	0.00227	-0.3695	0.572772	-0.346782	0.79519
MedtrR108_hic.HiC_scaffold_4.1951	Medtr4g054920	RHN60542.1 putative cytochrome P450 [Medicago truncatula]	-0.931306	0.00269	-0.712189	0.0496	-0.741903	0.99958	-0.967389	0.912647	-1.67163	0.16916	-1.48088	5.23e-05	-1.92261	1.25e-11
MedtrR108_hic.HiC_scaffold_2.3288	Medtr2g080030	RHN75160.1 hypothetical protein MtrunA17_Chr2g0318121 [Medicago truncatula]	-1.15083	0.0027	-0.936473	0.124452	-0.720108	0.668167	-0.721196	0.607552	-0.932978	0.0573	-0.502275	0.69373	-0.718081	0.733806
MedtrR108_hic.HiC_scaffold_1.553	Medtr1g013820	RHN77021.1 putative chorismate mutase [Medicago truncatula]	-1.04589	0.00271	-1.01165	0.00178	0.033774	0.99958	-0.448478	0.908824	-0.519152	0.387668	0.558836	0.408526	0.0504592	0.998773
MedtrR108_hic.HiC_scaffold_7.4661	Medtr7g114870	RHN49386.1 putative IQ motif, EF-hand binding, P-loop containing nucleoside triphosphate hydrolase [Medicago truncatula]	0.660446	0.00271	1.17003	1.4e-09	-0.302656	0.969426	0.215377	0.962674	0.8428	0.00167	-0.122495	0.938765	-0.107932	0.973801
MedtrR108_hic.HiC_scaffold_4.2408	Medtr4g066630	RHN61132.1 putative beta-glucosidase [Medicago truncatula]	-1.30179	0.00272	-0.917089	0.172862	1.23133	0.375124	-0.498479	0.999456	-1.91361	0.000212	0.617159	0.665596	-1.49539	0.176347
MedtrR108_hic.HiC_scaffold_4.4689	Medtr8g494200	RHN43145.1 putative carboxylesterase [Medicago truncatula]	-0.574988	0.00272	-0.402202	0.168254	-0.277489	0.99958	-0.483109	0.482185	-0.790286	0.00397	-0.493115	0.263047	-0.864724	0.000791
MedtrR108_hic.HiC_scaffold_4.3345	Medtr4g086400	RHN62218.1 putative 15-hydroxyprostaglandin dehydrogenase (NAD(+)) [Medicago truncatula]	-0.779199	0.00272	-0.543887	0.0215	0.0242491	0.99958	0.0202426	0.999678	-0.386406	0.276423	0.415087	0.410204	0.18399	0.957737
MedtrR108_hic.HiC_scaffold_6.1051	Medtr6g033330	RHN50855.1 hypothetical protein MtrunA17_Chr6g0462051 [Medicago truncatula]	-1.32842	0.00273	-1.59647	1.13e-05	0.735635	0.594962	0.400743	0.983374	-1.04594	0.0167	1.01709	0.13325	0.956371	0.264538
MedtrR108_hic.HiC_scaffold_3.2508	Medtr3g063170	RHN68006.1 putative S-linalool synthase [Medicago truncatula]	-2.45985	0.00274	-2.00073	0.494376	-2.20415	NA	-1.09105	NA	-2.00045	0.0514	-1.75255	0.72445	-1.09908	0.961768
MedtrR108_hic.HiC_scaffold_5.1984	Medtr5g042910	RHN55473.1 putative protein ENHANCED DISEASE RESISTANCE 2 [Medicago truncatula]	1.06299	0.00274	1.32405	4.59e-05	0.520898	0.821512	0.787787	0.082	0.46906	0.58734	-0.0748249	0.977491	-0.0638954	0.998773
MedtrR108_hic.HiC_scaffold_8.1181	NA	RHN40022.1 putative C2 domain-containing protein [Medicago truncatula]	-1.59139	0.00274	-1.90992	1.64e-06	-0.369619	0.99958	-2.76381	1.31e-05	-0.729656	0.258833	0.49449	0.909368	-1.58376	0.174552
MedtrR108_hic.HiC_scaffold_8.4702	Medtr4g126900	RHN64655.1 putative transcription factor Homobox-WOX family [Medicago truncatula]	-2.01364	0.00278	-1.05384	0.144158	-0.0527628	0.99958	-0.80415	0.875497	-0.870852	0.342885	1.08717	0.543893	-0.615654	0.924398
MedtrR108_hic.HiC_scaffold_8.3174	NA	RHN42265.1 hypothetical protein MtrunA17_Chr8g0374991 [Medicago truncatula]	-1.00597	0.00286	-1.07537	0.000727	0.401286	0.917163	0.388866	0.871932	-0.785274	0.0574	0.62076	0.236832	0.685439	0.192369
MedtrR108_hic.HiC_scaffold_1.2992	Medtr1g069805	RHN80022.1 putative transcription factor NAM family [Medicago truncatula]	-2.01799	0.00286	-1.51315	0.0269	1.00251	0.763653	0.00357122	0.999737	-1.15851	0.264572	1.86194	0.0163	0.367169	0.974474
MedtrR108_hic.HiC_scaffold_8.2034	Medtr8g463380	RHN40933.1 putative transcription factor TCP family [Medicago truncatula]	1.12558	0.00286	0.532269	0.357461	0.0459201	0.99958	0.485088	0.745224	0.483744	0.556941	-0.597334	0.42737	0.443674	0.718109
MedtrR108_hic.HiC_scaffold_2.4374	Medtr2g101410	RHN76371.1 putative [Myosin heavy-chain] kinase transcription factor WD40-like family [Medicago truncatula]	0.919103	0.00287	1.10853	4.7e-05	0.0154359	0.99958	0.290746	0.846061	0.731264	0.0829	-0.173486	0.891849	-0.0805883	0.991646
MedtrR108_hic.HiC_scaffold_7.2055	Medtr7g065770	RHN46293.1 putative universal stress protein A [Medicago truncatula]	0.746046	0.00287	1.09179	4.77e-06	-0.00202614	0.99958	0.366015	0.637947	0.655514	0.0616	-0.0953372	0.961705	-0.0672148	0.998773
MedtrR108_hic.HiC_scaffold_2.2783	Medtr2g068655	RHN74544.1 putative thaumatin [Medicago truncatula]	0.729434	0.00288	0.984132	4.31e-06	0.157805	0.99958	0.357838	0.634667	0.63795	0.0454	0.0647617	0.971234	0.0167411	0.998773
MedtrR108_hic.HiC_scaffold_6.340	Medtr6g011530	RHN50023.1 putative cysteamine dioxygenase [Medicago truncatula]	0.770875	0.00293	1.20642	6.13e-07	-0.414738	0.876174	0.0997016	0.999678	0.687831	0.101495	-0.501155	0.175861	-0.416215	0.219861
MedtrR108_hic.HiC_scaffold_2.4472	Medtr2g103313	RHN76487.1 putative PLAT/LH2 domain-containing protein [Medicago truncatula]	0.654243	0.00295	1.06363	2.23e-08	-0.205721	0.99958	0.205084	0.926198	0.541974	0.0457	-0.319554	0.644199	-0.311837	0.384425
MedtrR108_hic.HiC_scaffold_8.5040	Medtr4g134090	RHN65113.1 putative acetyl-CoA C-acetyltransferase [Medicago truncatula]	-0.937276	0.00295	-0.603688	0.0516	-0.0894843	0.99958	-0.362053	0.869012	-0.250597	0.766485	0.594682	0.299895	-0.0033891	0.999539
MedtrR108_hic.HiC_scaffold_1.1481	Medtr1g040675	RHN78476.1 Auxin-induced protein IAA4 [Medicago truncatula]	-1.26112	0.00298	-1.0608	0.00973	0.994839	0.290553	0.420947	0.973428	-1.57448	0.000441	0.679687	0.450719	-0.0881313	0.998773
MedtrR108_hic.HiC_scaffold_8.4282	Medtr4g117980	RHN64177.1 putative UDP-glucuronosyl/UDP-glucosyltransferase [Medicago truncatula]	-0.852948	0.00299	-1.01189	8.79e-05	0.559739	0.283307	0.0861239	0.999678	-0.745299	0.0212	0.664709	0.0481	0.358021	0.669105
MedtrR108_hic.HiC_scaffold_4.3471	Medtr4g088400	RHN62365.1 putative cytochrome P450 [Medicago truncatula]	-1.16217	0.00299	-1.22853	0.000441	0.698185	0.848997	-0.950232	0.265048	-0.711733	0.158584	1.14943	0.0991	-0.427279	0.892658
MedtrR108_hic.HiC_scaffold_4.2353	Medtr4g065113	RHN61061.1 putative Extensin domain-containing protein [Medicago truncatula]	-0.848615	0.00301	-1.46528	1.84e-10	1.32935	0.0379	0.836111	0.18974	-1.14359	0.00178	1.03408	0.346624	1.16179	0.000102
MedtrR108_hic.HiC_scaffold_7.3186	Medtr7g088825	RHN47684.1 putative proton-dependent oligopeptide transporter family, major facilitator superfamily [Medicago truncatula]	-0.651359	0.00301	-1.27623	4.09e-07	0.480273	0.695867	-0.00642877	0.999737	-1.12245	1.15e-05	0.0078811	0.996714	0.151412	0.984528
MedtrR108_hic.HiC_scaffold_4.1660	Medtr4g045853	RHN60275.1 putative xyloglucan:xyloglucosyl transferase [Medicago truncatula]	0.71045	0.00301	0.131559	0.842446	0.664115	0.110605	0.578711	0.13883	-0.391089	0.370331	-0.43953	0.26179	0.0620924	0.998773
MedtrR108_hic.HiC_scaffold_7.668	Medtr7g024520	RHN44790.1 putative isoflavone 7-O-methyltransferase [Medicago truncatula]	-1.36088	0.00306	-3.13727	3.5e-11	1.59332	0.152918	0.517457	0.999456	-1.82911	0.00323	1.11994	0.0976	1.83407	0.0645
MedtrR108_hic.HiC_scaffold_7.1986	Medtr7g063490	RHN46204.1 hypothetical protein MtrunA17_Chr7g0239651 [Medicago truncatula]	-1.26344	0.00311	-0.781793	0.571006	0.124733	0.99958	-1.61819	1.98e-07	0.552813	0.511949	1.93645	2.06e-11	-0.282957	0.972454
MedtrR108_hic.HiC_scaffold_3.4900	Medtr3g109160	RHN70777.1 putative small auxin-up RNA [Medicago truncatula]	0.60647	0.00317	1.05624	1.69e-06	-0.442673	0.717514	0.0865818	0.999678	0.97493	0.000574	-0.0782743	0.961705	0.00965854	0.999539
MedtrR108_hic.HiC_scaffold_8.2744	Medtr8g070520	RHN41724.1 putative F-box domain, Actin family [Medicago truncatula]	-1.04579	0.00322	-1.27647	9.9e-05	0.279471	0.99958	-0.202812	0.999678	-0.334818	0.703172	0.988477	0.0123	0.745582	0.248554
MedtrR108_hic.HiC_scaffold_4.5010	Medtr8g099730	RHN43504.1 putative SWEET sugar transporter [Medicago truncatula]	1.54478	0.00323	2.08462	4.93e-06	0.271639	0.99958	0.852047	0.464437	1.3462	0.0721	0.0723096	0.991049	0.117874	0.998773
MedtrR108_hic.HiC_scaffold_8.376	Medtr8g012590	RHN39016.1 putative cytochrome P450 [Medicago truncatula]	0.75186	0.00323	1.15486	3.47e-06	-0.0812786	0.99958	0.347051	0.760675	0.637606	0.0884	-0.197976	0.902741	-0.166912	0.951479
MedtrR108_hic.HiC_scaffold_4.2137	Medtr4g059870	RHN60776.1 putative transcription factor C2H2 family [Medicago truncatula]	0.625926	0.00326	0.593469	0.00343	0.190919	0.99958	0.376157	0.607495	0.283636	0.57281	-0.153674	0.88121	0.0710488	0.998773
MedtrR108_hic.HiC_scaffold_1.4325	Medtr1g096270	RHN81558.1 putative receptor protein-tyrosine kinase RLK-Pelle-LRR-XI-1 family [Medicago truncatula]	-0.90584	0.00326	-0.71578	0.0108	-0.659945	0.812683	-0.540312	0.477973	-0.621856	0.166248	-0.375677	0.846638	-0.438181	0.364385
MedtrR108_hic.HiC_scaffold_1.4366	Medtr1g097110	RHN81595.1 putative 1-phosphatidylinositol-3-phosphate 5-kinase [Medicago truncatula]	-0.599153	0.00328	-0.47428	0.0309	-0.012745	0.99958	-0.0450594	0.999678	-0.221252	0.700717	0.362812	0.259464	0.212779	0.744396
MedtrR108_hic.HiC_scaffold_7.783	Medtr7g028160	RHN44918.1 putative transcription factor TCP family [Medicago truncatula]	-0.815186	0.00333	-1.13957	3.42e-06	0.347981	0.889605	0.0749046	0.999678	-0.727918	0.024	0.432852	0.414462	0.491789	0.329181
MedtrR108_hic.HiC_scaffold_8.535	Medtr8g015840	RHN39238.1 putative transcription factor C2C2-Dof family [Medicago truncatula]	-1.38486	0.00336	-0.808225	0.135038	-0.255053	0.99958	-1.35846	0.102431	-0.63521	0.416716	0.496076	0.826166	-1.18088	0.217714
MedtrR108_hic.HiC_scaffold_2.3867	Medtr2g090950	RHN75799.1 putative chromatin regulator PHD family [Medicago truncatula]	-1.24845	0.0034	-1.36714	1.77e-07	0.075733	0.99958	-0.214596	0.999607	-0.891104	0.0213	0.434193	0.847979	0.266493	0.927344
MedtrR108_hic.HiC_scaffold_1.410	Medtr1g017270	RHN77189.1 putative squalene monooxygenase [Medicago truncatula]	0.526977	0.00342	0.420985	0.32513	0.426742	0.982218	0.00160247	0.999737	-0.157429	0.915129	-0.257002	0.772768	-0.570743	0.828709
MedtrR108_hic.HiC_scaffold_8.3203	Medtr4g094882	RHN62967.1 putative plus-end-directed kinesin ATPase [Medicago truncatula]	0.641059	0.00343	0.706691	0.0012	0.157069	0.99958	0.376035	0.61065	0.133673	0.882812	-0.352397	0.483048	-0.19304	0.892658
MedtrR108_hic.HiC_scaffold_8.3325	Medtr4g097940	RHN63093.1 putative transcription factor bHLH family [Medicago truncatula]	-1.61558	0.00346	-1.16397	0.0725	-1.08037	0.99958	-0.680391	0.999456	-2.18295	0.00584	-1.63486	0.558603	-1.70065	0.192572
MedtrR108_hic.HiC_scaffold_7.3482	Medtr7g093600	RHN47988.1 putative aminoacyltransferase, E1 ubiquitin-activating enzyme [Medicago truncatula]	0.781517	0.00347	1.01372	1.22e-05	-0.0662688	0.99958	0.324121	0.849211	0.656837	0.0349	-0.192563	0.881339	-0.0287506	0.998773
MedtrR108_hic.HiC_scaffold_5.363	Medtr5g010520	RHN53612.1 putative EEIG1/EHBP1 domain-containing protein [Medicago truncatula]	-1.25742	0.00348	-1.12606	0.00561	0.0750487	0.99958	-0.531298	0.884127	-0.116391	0.953105	1.21425	0.0102	0.483359	0.854141
MedtrR108_hic.HiC_scaffold_8.1185	Medtr8g432490	RHN40029.1 putative C2 domain-containing protein [Medicago truncatula]	-1.65815	0.00348	-2.11048	1.45e-05	-0.081873	0.99958	-1.8673	0.319406	-1.6895	0.00994	-0.119755	0.991869	-1.44639	0.493313
MedtrR108_hic.HiC_scaffold_7.4074	Medtr7g104330	RHN48660.1 putative Acid phosphatase [Medicago truncatula]	-2.15403	0.00348	-1.51597	0.0138	0.104909	0.99958	-0.887662	0.827261	-0.494788	0.717733	1.7542	0.137071	0.140542	0.998773
MedtrR108_hic.HiC_scaffold_1.2395	Medtr1g054990	RHN79361.1 hypothetical protein MtrunA17_Chr1g0176501 [Medicago truncatula]	-0.76479	0.00351	-0.224967	0.675563	0.339641	0.99958	0.237118	0.999678	-0.594838	0.479136	0.508061	0.671936	-0.127386	0.99158
MedtrR108_hic.HiC_scaffold_6.960	NA	RHN50759.1 putative cysteamine dioxygenase [Medicago truncatula]	0.867179	0.00352	0.977264	0.000259	0.210072	0.99958	0.0599736	0.999678	0.67602	0.188143	0.0160298	0.994073	-0.238708	0.870706
MedtrR108_hic.HiC_scaffold_2.186	Medtr2g008880	RHN71652.1 putative acylglycerol lipase [Medicago truncatula]	1.2573	0.00352	1.64209	8.35e-06	-0.0405048	0.99958	0.241283	0.999456	1.09744	0.0413	-0.200888	0.920986	-0.297793	0.91246
MedtrR108_hic.HiC_scaffold_2.1194	Medtr2g029750	RHN72843.1 putative peroxidase [Medicago truncatula]	0.497782	0.00356	0.17944	0.576876	0.581601	0.0371	0.487942	0.29691	0.0271782	0.979547	0.108859	0.900812	0.339854	0.481646
MedtrR108_hic.HiC_scaffold_6.2947	Medtr6g087150	RHN52998.1 putative transcription factor C2H2 family [Medicago truncatula]	-1.23811	0.00359	-1.01714	0.00625	0.267756	0.99958	-0.546549	0.829726	-0.0280008	0.990218	1.47518	0.000524	0.447657	0.818801
MedtrR108_hic.HiC_scaffold_2.1212	Medtr2g030130	RHN72867.1 putative transcription factor & lipid binding HD-SAD family [Medicago truncatula]	1.10045	0.0036	0.467628	0.435886	-0.506388	0.99958	-0.275523	0.999678	0.748733	0.449771	-0.859192	0.0421	0.00613028	0.999539
MedtrR108_hic.HiC_scaffold_3.3207	Medtr3g079480	RHN68882.1 putative cyanohydrin beta-glucosyltransferase [Medicago truncatula]	-0.871348	0.00363	-0.653979	0.0548	-0.168048	0.99958	-0.136848	0.999678	-0.140869	0.914759	0.560316	0.0503	0.381914	0.545337
MedtrR108_hic.HiC_scaffold_1.106	Medtr1g023700	RHN77557.1 putative cytochrome P450 [Medicago truncatula]	-2.33832	0.00363	-2.28693	0.000646	-0.266942	0.99958	-0.801136	0.670312	0.370424	0.846925	2.44658	0.0101	1.86817	0.0473
MedtrR108_hic.HiC_scaffold_5.3549	Medtr5g082480	RHN57120.1 hypothetical protein MtrunA17_Chr5g0436961 [Medicago truncatula]	0.782546	0.00363	1.33116	2.63e-09	-0.401541	0.983435	0.181713	0.998833	0.864786	0.00525	-0.321262	0.81736	-0.280172	0.616098
MedtrR108_hic.HiC_scaffold_3.406	Medtr3g415670	RHN65719.1 hypothetical protein MtrunA17_Chr3g0082991 [Medicago truncatula]	0.691778	0.00364	0.441467	0.114335	0.0683503	0.99958	0.238549	0.976998	-0.233238	0.724832	-0.859074	0.00491	-0.430367	0.332465
MedtrR108_hic.HiC_scaffold_8.1170	Medtr8g032320	RHN40003.1 putative C2 domain-containing protein [Medicago truncatula]	-1.05829	0.00365	-0.838401	0.0192	0.325665	0.99958	-0.0637113	0.999678	-0.513351	0.375032	0.868387	0.067	0.267723	0.97147
MedtrR108_hic.HiC_scaffold_5.979	Medtr5g021760	RHN54304.1 putative GDP-mannose 4,6-dehydratase [Medicago truncatula]	-0.549626	0.00368	-0.477483	0.00869	-0.36196	0.92999	-0.367316	0.756948	-0.516056	0.0985	-0.329094	0.585371	-0.398469	0.259969
MedtrR108_hic.HiC_scaffold_2.3440	Medtr2g083920	RHN75329.1 putative 3Fe-4S ferredoxin, DnaJ domain, 4Fe-4S ferredoxin-type, iron-sulfur binding protein [Medicago truncatula]	-1.90012	0.00368	-1.49004	0.00525	0.517201	0.976752	-0.830668	0.715699	-0.256114	0.890886	2.15423	0.00173	0.404403	0.973801
MedtrR108_hic.HiC_scaffold_5.2108	Medtr5g045160	RHN55582.1 hypothetical protein MtrunA17_Chr5g0419421 [Medicago truncatula]	0.686299	0.00369	0.109411	0.843015	-0.058818	0.99958	-0.277656	0.827521	0.821169	0.00124	0.0736291	0.965938	0.439103	0.136012
MedtrR108_hic.HiC_scaffold_7.2354	Medtr7g073230	RHN46683.1 putative protein kinase RLK-Pelle-RLCK-II family [Medicago truncatula]	-0.751448	0.00371	-0.45739	0.109076	-0.65099	0.320289	-0.603159	0.3769	-0.281484	0.651652	-0.182476	0.911715	-0.421462	0.590656
MedtrR108_hic.HiC_scaffold_2.4553	Medtr2g104380	RHN76557.1 hypothetical protein MtrunA17_Chr2g0333431 [Medicago truncatula]	0.810761	0.0038	1.07482	0.000188	-0.36476	0.954745	-0.0618123	0.999678	0.725801	0.114048	-0.453478	0.234432	-0.408173	0.474066
MedtrR108_hic.HiC_scaffold_2.4199	Medtr2g098310	RHN76161.1 putative transcription factor bHLH family [Medicago truncatula]	-0.95393	0.0038	-1.30713	9.68e-06	0.196333	0.99958	-0.128793	0.999678	-0.699724	0.102963	0.448909	0.439889	0.486183	0.514555
MedtrR108_hic.HiC_scaffold_4.1109	NA	RHN59597.1 putative NADPH:quinone reductase [Medicago truncatula]	-0.838228	0.00384	-1.02286	9.38e-05	0.438242	0.993192	-0.0850421	0.999678	-0.804802	0.0752	0.47037	0.572059	0.142011	0.977411
MedtrR108_hic.HiC_scaffold_5.2533	Medtr5g057660	RHN55926.1 putative protein kinase RLK-Pelle-LRR-Xa family [Medicago truncatula]	-1.22451	0.00384	-0.947288	0.0267	-0.544529	0.983112	-0.687031	0.847641	-0.534106	0.561836	0.145156	0.969743	-0.269356	0.980135
MedtrR108_hic.HiC_scaffold_3.3042	Medtr3g075440	RHN68688.1 putative transferase, protein kinase RLK-Pelle-LRR-XI-2 family [Medicago truncatula]	-0.871076	0.00386	-0.833324	0.000537	-0.233544	0.99958	-0.448319	0.696351	-0.884627	0.0173	-0.246459	0.904353	-0.491332	0.104886
MedtrR108_hic.HiC_scaffold_6.2569	Medtr6g080650	RHN52524.1 hypothetical protein MtrunA17_Chr6g0481481 [Medicago truncatula]	-2.90911	0.00387	-2.58649	0.00326	-0.316568	NA	-0.74528	NA	-1.45	0.243523	1.14174	0.838822	0.401486	0.998773
MedtrR108_hic.HiC_scaffold_4.2168	NA	RHN60836.1 putative mitogen-activated protein kinase CMGC-MAPK family [Medicago truncatula]	-0.727996	0.0039	-0.54658	0.0377	-0.450105	0.954745	-0.370982	0.90512	-0.633866	0.244251	-0.35432	0.592	-0.450294	0.0838
MedtrR108_hic.HiC_scaffold_5.4016	Medtr5g091220	RHN57673.1 putative ankyrin repeat-containing domain, PGG domain-containing protein [Medicago truncatula]	0.918408	0.00394	0.354905	0.489434	-0.050185	0.99958	-0.228795	0.999678	0.619965	0.359445	-0.351309	0.633477	0.0393301	0.998773
MedtrR108_hic.HiC_scaffold_5.138	Medtr5g006950	RHN53355.1 putative plant lipid transfer protein/Par allergen [Medicago truncatula]	-0.830591	0.00395	-0.466616	0.105836	0.055037	0.99958	-0.013879	0.999678	-0.266212	0.711841	0.616904	0.150233	0.191939	0.970412
MedtrR108_hic.HiC_scaffold_7.3454	Medtr7g093200	RHN47964.1 Omega-6 fatty acid desaturase, endoplasmic reticulum isozyme 2 [Medicago truncatula]	0.522911	0.00395	0.548024	0.0022	-0.199	0.99958	-0.0585362	0.999678	0.596398	0.00451	-0.127402	0.924707	-0.00520378	0.999539
MedtrR108_hic.HiC_scaffold_5.2863	Medtr5g067410	RHN56320.1 putative glutamyl-tRNA reductase [Medicago truncatula]	0.77157	0.00397	0.991386	1.6e-05	0.170038	0.99958	0.512566	0.34772	0.517378	0.20737	-0.0860167	0.969743	0.0431393	0.998773
MedtrR108_hic.HiC_scaffold_1.5033	Medtr1g110790	RHN82428.1 hypothetical protein MtrunA17_Chr1g0209821 [Medicago truncatula]	-1.08405	0.00397	-1.10794	0.000607	0.647321	0.811849	-0.045782	0.999678	-1.21141	0.00186	0.517945	0.70081	-0.141418	0.998773
MedtrR108_hic.HiC_scaffold_2.4071	Medtr2g096010	RHN76026.1 putative plus-end-directed kinesin ATPase [Medicago truncatula]	0.701319	0.00397	1.14329	1.58e-07	-0.157026	0.99958	0.285206	0.704993	0.464694	0.261417	-0.396008	0.39331	-0.390114	0.0551
MedtrR108_hic.HiC_scaffold_7.2821	Medtr7g082300	RHN47251.1 putative glycerophosphodiester phosphodiesterase, protein kinase RLK-Pelle-LRK10L-2 family [Medicago truncatula]	-1.10637	0.00397	-0.904851	0.088	-0.092841	0.99958	0.0274248	0.999678	-1.54221	3.37e-05	-0.530674	0.685679	-0.604839	0.78257
MedtrR108_hic.HiC_scaffold_6.1769	Medtr6g045257	RHN51665.1 putative heavy metal-associated domain, HMA [Medicago truncatula]	-0.604392	0.00398	-0.576515	0.0061	0.13364	0.99958	-0.0774722	0.999678	-0.469222	0.176508	0.265926	0.533049	0.0345656	0.998773
MedtrR108_hic.HiC_scaffold_5.3528	Medtr5g082070	RHN57095.1 putative major intrinsic protein [Medicago truncatula]	-0.680304	0.00403	-0.759604	0.000422	0.24045	0.950045	-0.0934924	0.999678	-0.101598	0.921855	0.817412	0.00021	0.569434	0.0299
MedtrR108_hic.HiC_scaffold_8.4649	Medtr4g125700	RHN64598.1 putative threonine synthase [Medicago truncatula]	-0.776107	0.00403	-0.14048	0.870277	-0.721037	0.795563	-0.146573	0.999678	-0.5133	0.606084	-0.456537	0.372304	-0.512075	0.52777
MedtrR108_hic.HiC_scaffold_3.2270	Medtr3g464330	RHN67670.1 putative fatty acid desaturase domain-containing protein [Medicago truncatula]	0.735888	0.00404	0.489108	0.131425	0.0551407	0.99958	0.366031	0.562687	0.2756	0.675973	-0.406967	0.194934	0.15787	0.955629
MedtrR108_hic.HiC_scaffold_4.3054	NA	RHN61906.1 Ubiquitin-40S ribosomal protein S27a [Medicago truncatula]	-0.474625	0.00405	-0.368852	0.0314	-0.338318	0.857987	-0.582808	0.0924	0.275918	0.609167	0.410526	0.018	0.0679448	0.984528
MedtrR108_hic.HiC_scaffold_3.4458	Medtr3g101400	RHN70266.1 putative phospholipase A(2) [Medicago truncatula]	-1.34877	0.00405	-2.08703	3.94e-06	-0.432769	0.99958	-0.766783	0.932915	-2.1267	2.16e-06	-1.20086	0.361615	-0.80202	0.839555
MedtrR108_hic.HiC_scaffold_6.328	Medtr6g011380	RHN50009.1 putative Band 7 domain-containing protein [Medicago truncatula]	-0.648423	0.00406	-0.488201	0.0498	-0.23718	0.828762	-0.29398	0.515948	0.224134	0.734624	0.632941	9.69e-05	0.424527	0.00721
MedtrR108_hic.HiC_scaffold_1.3336	Medtr1g076130	RHN80389.1 putative malate dehydrogenase [Medicago truncatula]	0.587775	0.00408	0.755608	5.25e-05	0.0179513	0.99958	0.319264	0.428607	0.306723	0.429739	-0.265016	0.630824	-0.125313	0.918367
MedtrR108_hic.HiC_scaffold_2.1010	Medtr2g025780	RHN72629.1 hypothetical protein MtrunA17_Chr2g0289861 [Medicago truncatula]	-0.535976	0.00408	-0.000772	0.999097	-0.0594761	0.99958	0.134538	0.999678	-0.0596862	0.969931	0.413505	0.557503	0.0792196	0.998773
MedtrR108_hic.HiC_scaffold_1.934	Medtr1g027150	RHN77733.1 putative glycerophosphodiester phosphodiesterase, protein kinase RLK-Pelle-LRK10L-2 family [Medicago truncatula]	-1.38836	0.0041	-1.82182	6.25e-05	-0.271744	NA	0.0566298	0.999678	-2.54974	1.92e-06	-1.42413	0.137376	-0.653999	0.918195
MedtrR108_hic.HiC_scaffold_7.542	Medtr7g020870	RHN44627.1 putative transcription factor MYB family [Medicago truncatula]	0.653478	0.0041	0.935836	4.17e-05	-0.231039	0.908399	0.0328992	0.999678	0.54675	0.115962	-0.34061	0.0786	-0.352557	0.411319
MedtrR108_hic.HiC_scaffold_1.738	Medtr1g009760	RHN76818.1 putative proton-exporting ATPase [Medicago truncatula]	0.965447	0.00412	1.32751	8.01e-07	-0.0927129	0.99958	0.703463	0.0773	0.606633	0.276423	-0.453441	0.722977	-0.0124431	0.999539
MedtrR108_hic.HiC_scaffold_3.2877	Medtr3g072520	RHN68512.1 putative EamA domain-containing protein [Medicago truncatula]	1.24128	0.00415	0.730499	0.209445	-0.835463	0.653712	-0.365542	0.982474	1.65331	0.00117	-0.429559	0.762605	0.560884	0.570309
MedtrR108_hic.HiC_scaffold_6.3081	Medtr6g092480	RHN53159.1 putative transcription factor HRT family [Medicago truncatula]	0.629705	0.00415	0.861313	7.78e-05	0.0506768	0.99958	0.348589	0.586266	0.52273	0.157706	-0.0586245	0.969743	0.0142419	0.998773
MedtrR108_hic.HiC_scaffold_2.4157	Medtr2g097620	RHN76115.1 putative aminoacyltransferase, E1 ubiquitin-activating enzyme [Medicago truncatula]	-0.605506	0.00419	-0.633099	0.00295	-0.29201	0.99958	-0.432002	0.145711	-0.668242	0.0116	-0.356286	0.924632	-0.461097	0.0109
MedtrR108_hic.HiC_scaffold_4.2409	Medtr4g066640	RHN61133.1 putative beta-glucosidase [Medicago truncatula]	0.68576	0.00423	0.672271	0.0191	0.0600004	0.99958	0.199569	0.988692	0.60025	0.0462	-0.0272724	0.993123	0.134143	0.979333
MedtrR108_hic.HiC_scaffold_5.2772	Medtr5g065520	RHN58074.1 putative alpha-galactosidase [Medicago truncatula]	-0.820567	0.00423	-0.482296	0.0858	-0.457585	0.599219	-0.574574	0.246628	-0.256337	0.662634	0.105483	0.969743	-0.343257	0.693652
MedtrR108_hic.HiC_scaffold_8.963	Medtr0024s0020	RHN39755.1 putative zinc-ribbon domain, plant protein [Medicago truncatula]	-0.912	0.00423	-1.03799	0.00171	-0.611964	0.845393	-0.702863	0.330323	-0.775508	0.048	-0.476859	0.734416	-0.438607	0.778648
MedtrR108_hic.HiC_scaffold_6.763	NA	RHN50508.1 putative glycerol-3-phosphate dehydrogenase (NAD(+)) [Medicago truncatula]	-1.27219	0.00427	-0.545294	0.302334	-0.0656321	0.99958	0.0783432	0.999678	-0.428738	0.662584	0.776061	0.363702	0.199057	0.984528
MedtrR108_hic.HiC_scaffold_8.3621	Medtr4g104370	RHN63420.1 putative chymopapain protein [Medicago truncatula]	-2.41534	0.00428	-1.03133	0.334607	1.63501	0.906696	-0.915853	0.778005	0.101836	0.978647	4.14601	0.0169	0.216828	0.998773
MedtrR108_hic.HiC_scaffold_8.4436	Medtr4g121570	RHN64345.1 putative oxidoreductase [Medicago truncatula]	-1.1538	0.00433	-1.49907	3.1e-05	0.490908	0.99958	0.0689692	0.999678	-0.531699	0.74069	1.11786	0.0149	1.04813	0.0771
MedtrR108_hic.HiC_scaffold_2.3029	Medtr2g075010	RHN74877.1 putative protein kinase RLK-Pelle-DLSV family [Medicago truncatula]	0.889039	0.00434	0.827055	0.00664	0.210761	0.99958	0.287777	0.923701	0.7406	0.0516	0.0605568	0.979724	0.206531	0.933998
MedtrR108_hic.HiC_scaffold_3.2465	Medtr3g467550	RHN67907.1 putative RNA helicase [Medicago truncatula]	0.744353	0.00434	1.10657	5.42e-07	-0.311834	0.970163	0.0319641	0.999678	0.787382	0.00829	-0.271727	0.773739	-0.282836	0.720102
MedtrR108_hic.HiC_scaffold_8.1607	Medtr8g044230	RHN40490.1 putative protein kinase RLK-Pelle-LRR-VI-1 family [Medicago truncatula]	0.708749	0.00438	0.487891	0.0999	0.031473	0.99958	0.161107	0.998295	0.347107	0.537783	-0.332207	0.331529	0.0256536	0.998773
MedtrR108_hic.HiC_scaffold_3.1895	Medtr3g055450	RHN67224.1 hypothetical protein MtrunA17_Chr3g0100421 [Medicago truncatula]	0.664682	0.00438	1.11109	4.13e-08	0.0553151	0.99958	0.463409	0.198709	0.673626	0.0127	0.0626769	0.981002	0.0295881	0.998773
MedtrR108_hic.HiC_scaffold_4.433	Medtr4g014680	RHN58745.1 putative chromatin remodeling & transcription regulator BTB-POZ family [Medicago truncatula]	-0.617	0.00439	-0.73473	0.000311	0.0397719	0.99958	-0.269797	0.846194	-0.235071	0.687678	0.419595	0.150929	0.236316	0.738615
MedtrR108_hic.HiC_scaffold_8.2984	Medtr8g076340	RHN42018.1 putative transcription factor C2C2-GATA family [Medicago truncatula]	0.938297	0.0044	1.07956	0.000407	0.0285839	0.99958	0.266311	0.994288	0.877186	0.0825	-0.0371154	0.991082	0.0671194	0.998773
MedtrR108_hic.HiC_scaffold_1.1865	Medtr1g049330	RHN78888.1 hypothetical protein MtrunA17_Chr1g0170851 [Medicago truncatula]	0.581572	0.0044	0.785448	4.58e-05	0.117377	0.99958	0.379646	0.486675	0.427735	0.173009	-0.0381283	0.980437	0.0260002	0.998773
MedtrR108_hic.HiC_scaffold_8.2265	Medtr8g469310	RHN41125.1 putative proton-dependent oligopeptide transporter family, major facilitator superfamily [Medicago truncatula]	0.643227	0.0044	0.837831	3.94e-05	0.241419	0.99958	0.359144	0.621814	0.336295	0.409593	-0.0672716	0.97321	-0.138189	0.964245
MedtrR108_hic.HiC_scaffold_3.2883	Medtr3g072610	RHN68518.1 putative transcription factor AP2-EREBP family [Medicago truncatula]	-1.10281	0.00441	-1.75566	2.64e-10	-1.00972	0.749398	-0.994526	0.448778	-1.0372	0.0332	-0.941491	0.477737	-0.273332	0.976153
MedtrR108_hic.HiC_scaffold_1.4478	Medtr1g099350	RHN81726.1 putative chitinase [Medicago truncatula]	0.710525	0.00443	0.767754	0.00201	-0.00658607	0.99958	0.162525	0.999456	0.456265	0.324575	-0.261251	0.441238	-0.144642	0.951479
MedtrR108_hic.HiC_scaffold_1.954	NA	RHN77780.1 putative glycerophosphodiester phosphodiesterase, protein kinase RLK-Pelle-LRK10L-2 family [Medicago truncatula]	-0.81199	0.00447	-0.940033	0.00668	-0.120738	0.99958	0.127849	0.999678	-1.4477	7.24e-07	-0.753509	0.278726	-0.37477	0.880255
MedtrR108_hic.HiC_scaffold_5.1696	Medtr5g035760	RHN55138.1 hypothetical protein MtrunA17_Chr5g0414461 [Medicago truncatula]	-2.77385	0.00447	-1.87112	0.0683	1.43523	0.152918	-0.472851	0.999678	-0.941122	0.428653	3.27141	0.000201	0.456819	0.998773
MedtrR108_hic.HiC_scaffold_4.1102	NA	RHN59587.1 putative NADPH:quinone reductase [Medicago truncatula]	-4.19286	0.00448	-5.84442	0.000432	1.47506	NA	-2.49097	NA	-1.74592	0.304026	3.93275	0.08	1.55525	NA
MedtrR108_hic.HiC_scaffold_4.3607	Medtr4g091090	RHN62514.1 putative cysteine-rich transmembrane CYSTM domain-containing protein [Medicago truncatula]	-1.62208	0.00448	-1.38685	0.00453	-1.60284	0.717514	-1.64257	0.700817	-1.16501	0.308809	-1.13194	0.637656	-1.406	0.529514
MedtrR108_hic.HiC_scaffold_2.3060	Medtr2g075550	RHN74896.1 hypothetical protein MtrunA17_Chr2g0315301 [Medicago truncatula]	-1.38098	0.00449	-1.19693	0.00844	-1.07765	0.7701	-0.595565	0.936899	-1.45824	0.00209	-1.15553	0.451463	-0.855755	0.558621
MedtrR108_hic.HiC_scaffold_7.573	Medtr7g021850	RHN44660.1 putative perakine reductase [Medicago truncatula]	-0.997348	0.00452	-1.41011	3.81e-05	0.920504	0.536263	-0.738273	0.760415	-1.02328	0.00644	0.893843	0.256009	-0.347836	0.971931
MedtrR108_hic.HiC_scaffold_7.4414	Medtr7g110310	RHN49069.1 putative methionine adenosyltransferase [Medicago truncatula]	0.50678	0.00457	0.609269	0.000186	-0.157555	0.99958	0.106406	0.999456	0.435596	0.0958	-0.230935	0.653421	-0.0627146	0.979039
MedtrR108_hic.HiC_scaffold_7.4314	Medtr8g058520	RHN48952.1 putative F-box domain-containing protein [Medicago truncatula]	-1.76768	0.00463	-1.34612	0.0537	-0.202629	0.99958	-1.10055	0.511861	-0.690437	0.460101	0.884236	0.725065	-0.434439	0.977681
MedtrR108_hic.HiC_scaffold_7.2435	Medtr7g075040	RHN46782.1 putative calcium binding protein [Medicago truncatula]	-2.72693	0.00464	-1.59421	0.190971	-1.28392	NA	1.22512	NA	-4.42262	0.00029	-3.02978	NA	-1.66172	0.863976
MedtrR108_hic.HiC_scaffold_1.3809	Medtr1g085730	RHN80957.1 putative protoporphyrinogen oxidase [Medicago truncatula]	0.599606	0.00465	0.77707	0.000348	-0.172551	0.99958	0.110727	0.999456	0.554201	0.0411	-0.220146	0.79924	-0.107296	0.975148
MedtrR108_hic.HiC_scaffold_4.4161	Medtr8g083280	RHN42537.1 putative crocetin glucosyltransferase [Medicago truncatula]	1.04034	0.00467	0.868076	0.00282	0.117308	0.99958	0.143887	0.999678	0.977161	0.00543	0.0537959	0.988423	0.259321	0.937967
MedtrR108_hic.HiC_scaffold_4.4459	Medtr8g089920	RHN42883.1 hypothetical protein MtrunA17_Chr8g0381771 [Medicago truncatula]	-1.06534	0.00469	-0.94981	0.00442	0.125273	0.99958	-0.335994	0.972925	-0.645757	0.169339	0.544417	0.669806	-0.0256242	0.999166
MedtrR108_hic.HiC_scaffold_7.2864	Medtr7g083080	RHN47305.1 hypothetical protein MtrunA17_Chr7g0251511 [Medicago truncatula]	-0.798061	0.00469	-0.561347	0.0524	-0.292704	0.99958	0.0844947	0.999678	-0.447108	0.384455	0.0569869	0.982213	0.204748	0.944957
MedtrR108_hic.HiC_scaffold_4.5232	Medtr8g104820	RHN43763.1 putative cellulase [Medicago truncatula]	0.782375	0.00471	0.888636	0.00044	-0.280495	0.99958	-0.137275	0.999678	0.782611	0.0826	-0.28554	0.679684	-0.238238	0.795569
MedtrR108_hic.HiC_scaffold_3.1773	Medtr3g051770	RHN67090.1 putative calcium/calmodulin-dependent protein kinase CAMK-CDPK family [Medicago truncatula]	-0.623623	0.00475	-0.858918	3.39e-05	-0.500021	0.884267	-0.538334	0.426446	-0.456205	0.165258	-0.334541	0.805869	-0.129709	0.986089
MedtrR108_hic.HiC_scaffold_6.1954	Medtr0039s0080	RHN51855.1 putative multi antimicrobial extrusion protein [Medicago truncatula]	1.30538	0.00475	1.67809	6.99e-07	0.123709	0.99958	0.424287	0.912647	1.11493	0.0569	-0.0686307	0.988676	-0.133559	0.986567
MedtrR108_hic.HiC_scaffold_1.5228	Medtr1g114640	RHN82652.1 putative GRAM domain, PH domain-containing protein [Medicago truncatula]	1.01631	0.00479	0.864201	0.0317	0.689483	0.211083	0.321513	0.961583	0.265203	0.811583	-0.0631215	0.982213	-0.271129	0.944957
MedtrR108_hic.HiC_scaffold_3.4811	Medtr3g107770	RHN70684.1 putative rlpA-like protein, double-psi beta-barrel [Medicago truncatula]	-1.00867	0.00479	-0.872058	0.00689	-0.172059	0.99958	-0.471165	0.928694	-0.286019	0.814926	0.545592	0.614213	0.120052	0.998773
MedtrR108_hic.HiC_scaffold_7.2867	Medtr7g083130	RHN47308.1 putative diacylglycerol acyltransferase, alpha/Beta hydrolase [Medicago truncatula]	-1.63182	0.00479	-1.25342	0.00593	0.46596	0.99958	0.24226	0.999678	-0.744379	0.388974	1.35571	0.0919	0.75717	0.440987
MedtrR108_hic.HiC_scaffold_1.1560	Medtr7g025300	NA	1.21165	0.00479	1.40529	0.0012	-0.347467	0.99958	-0.328739	0.982421	1.18832	0.00723	-0.37268	0.856366	-0.539133	0.707423
MedtrR108_hic.HiC_scaffold_2.421	Medtr2g013720	RHN71939.1 putative protein kinase RLK-Pelle-L-LEC family [Medicago truncatula]	-1.17952	0.0048	-1.53735	0.0003	0.635401	0.781532	-0.0147554	0.999737	-0.690481	0.282053	1.12032	0.0281	0.836347	0.470254
MedtrR108_hic.HiC_scaffold_4.4934	Medtr8g099035	RHN43418.1 putative Late embryogenesis abundant protein, LEA-14 [Medicago truncatula]	-1.86027	0.00481	-1.51396	0.0105	-0.158798	0.99958	-0.20001	0.999678	-1.04362	0.110444	0.650372	0.868735	0.274786	0.998773
MedtrR108_hic.HiC_scaffold_1.4836	Medtr1g106215	RHN82188.1 hypothetical protein MtrunA17_Chr1g0207271 [Medicago truncatula]	-2.79229	0.0049	-2.63166	0.00102	-0.154473	0.99958	-3.54625	0.00342	0.298021	0.916018	2.94966	0.118239	-0.612086	0.998773
MedtrR108_hic.HiC_scaffold_4.4024	NA	RHN42357.1 putative chromatin regulator PHD family [Medicago truncatula]	-0.555085	0.00494	-0.597813	0.00298	-0.376615	0.545932	-0.384462	0.347669	-0.291823	0.37514	-0.115608	0.929016	-0.0733788	0.998773
MedtrR108_hic.HiC_scaffold_8.2976	Medtr8g076180	RHN42005.1 hypothetical protein MtrunA17_Chr8g0372151 [Medicago truncatula]	1.03605	0.00494	1.21136	9e-05	0.102873	0.99958	0.367656	0.892835	0.672958	0.237946	-0.261981	0.891426	-0.165076	0.973704
MedtrR108_hic.HiC_scaffold_7.145	Medtr7g009320	RHN44176.1 putative protein kinase RLK-Pelle-RLCK-VIIa-2 family [Medicago truncatula]	-0.841736	0.00496	-0.724989	0.0082	0.147851	0.99958	-0.556156	0.323359	-0.279329	0.65919	0.707995	0.0356	-0.104347	0.998773
MedtrR108_hic.HiC_scaffold_2.1433	Medtr2g035220	RHN73124.1 putative START-like domain, Bet v I type allergen [Medicago truncatula]	-1.57741	0.00497	-1.5276	0.00626	0.235367	0.99958	-0.298591	0.999678	-1.22691	0.0642	0.58199	0.789136	0.00477351	0.999539
MedtrR108_hic.HiC_scaffold_5.1162	NA	NA	0.990725	0.00497	1.14449	0.00031	-0.0495417	0.99958	0.359979	0.846194	0.579175	0.333889	-0.462725	0.547735	-0.200027	0.944957
MedtrR108_hic.HiC_scaffold_8.195	Medtr8g009150	RHN38771.1 putative deacetoxyvindoline 4-hydroxylase [Medicago truncatula]	-2.05098	0.00497	-4.99471	8.21e-07	2.22669	NA	-0.185859	NA	-3.86364	3.51e-05	0.425062	0.946956	0.963877	NA
MedtrR108_hic.HiC_scaffold_2.1456	Medtr2g435560	RHN73151.1 putative phospholipase D [Medicago truncatula]	0.645748	0.00501	0.948219	1.38e-05	-0.253164	0.99958	0.14735	0.999456	0.679559	0.0165	-0.221521	0.846574	-0.117036	0.970412
MedtrR108_hic.HiC_scaffold_7.303	Medtr7g013170	RHN44375.1 putative glucan endo-1,3-beta-D-glucosidase [Medicago truncatula]	0.770956	0.00501	0.545015	0.0751	-0.00673679	0.99958	0.033964	0.999678	0.468669	0.288799	-0.310746	0.731763	-0.037172	0.998773
MedtrR108_hic.HiC_scaffold_1.366	Medtr1g018180	RHN77233.1 putative aminoacyltransferase, E1 ubiquitin-activating enzyme [Medicago truncatula]	-0.730079	0.00502	-0.453499	0.0786	-0.256093	0.99958	-0.521826	0.362436	-0.337437	0.499863	0.136025	0.942574	-0.398885	0.412088
MedtrR108_hic.HiC_scaffold_4.2896	Medtr4g077930	RHN61733.1 putative xenobiotic-transporting ATPase [Medicago truncatula]	0.47466	0.00507	0.223394	0.345108	-0.177256	0.99958	-0.118225	0.999456	0.410733	0.0516	-0.243764	0.640755	0.0743249	0.989476
MedtrR108_hic.HiC_scaffold_4.2897	Medtr4g077930	RHN61733.1 putative xenobiotic-transporting ATPase [Medicago truncatula]	0.589518	0.00509	0.27683	0.415327	-0.104633	0.99958	-0.0815764	0.999678	0.441796	0.192426	-0.254285	0.612636	0.0879096	0.989725
MedtrR108_hic.HiC_scaffold_1.4313	Medtr1g096140	RHN81545.1 putative beta-fructofuranosidase [Medicago truncatula]	0.549634	0.00515	0.815797	1.12e-05	0.0535542	0.99958	0.212599	0.9408	0.403164	0.182191	-0.0949981	0.958965	-0.195866	0.835019
MedtrR108_hic.HiC_scaffold_1.128	Medtr1g023180	RHN77528.1 putative EamA domain-containing protein [Medicago truncatula]	0.953522	0.00517	0.605469	0.13464	-0.225416	0.99958	0.0917251	0.999678	0.754075	0.136911	-0.426652	0.673802	0.247665	0.867688
MedtrR108_hic.HiC_scaffold_7.1809	Medtr7g058900	RHN46006.1 putative Longin-like domain-containing protein [Medicago truncatula]	1.07351	0.00518	1.37343	8.45e-05	-0.431579	0.738483	-0.378246	0.846194	1.45803	7.39e-05	-0.0498611	0.986221	-0.290705	0.88003
MedtrR108_hic.HiC_scaffold_1.1824	Medtr1g040430	RHN78853.1 putative transcription factor AP2-EREBP family [Medicago truncatula]	-0.956905	0.00519	-1.37695	4.18e-05	0.235166	0.99958	0.389859	0.829726	-1.1686	0.00247	0.0180798	0.994073	0.603816	0.294495
MedtrR108_hic.HiC_scaffold_2.3863	Medtr2g090885	RHN75794.1 putative pentatricopeptide [Medicago truncatula]	0.673488	0.00519	0.403286	0.170008	0.138194	0.99958	0.204504	0.980414	0.330751	0.445302	-0.207497	0.813684	0.137166	0.971327
MedtrR108_hic.HiC_scaffold_7.411	Medtr7g016640	RHN44504.1 putative regulator of chromosome condensation 1/beta-lactamase-inhibitor protein II [Medicago truncatula]	0.668882	0.00519	1.01768	5.9e-06	0.0513487	0.99958	0.330537	0.589758	0.471169	0.239103	-0.148535	0.923142	-0.210998	0.755644
MedtrR108_hic.HiC_scaffold_8.1073	Medtr8g028920	RHN39877.1 putative aminoacyltransferase, E1 ubiquitin-activating enzyme [Medicago truncatula]	0.585316	0.00519	0.552762	0.00706	-0.158929	0.99958	0.0118798	0.999678	0.479111	0.127368	-0.267943	0.651066	-0.0575094	0.998773
MedtrR108_hic.HiC_scaffold_1.2814	Medtr1g066380	RHN79814.1 putative peroxidase [Medicago truncatula]	-2.56844	0.00521	-4.05593	1.85e-05	1.35631	0.7701	-2.56649	NA	-1.76454	0.0755	2.16265	0.167601	-0.287462	NA
MedtrR108_hic.HiC_scaffold_2.84	Medtr2g006910	RHN71518.1 putative protein kinase RLK-Pelle-RKF3 family [Medicago truncatula]	-0.673072	0.00521	-0.653668	0.00727	0.532253	0.237316	0.200745	0.980414	-0.353564	0.46587	0.849811	2.7e-05	0.508212	0.0595
MedtrR108_hic.HiC_scaffold_2.2648	Medtr2g063460	RHN74377.1 putative YTH domain-containing protein [Medicago truncatula]	-0.517274	0.00521	-0.572712	0.000696	-0.0565642	0.99958	-0.460888	0.241167	-0.179358	0.736747	0.279761	0.592818	-0.0618469	0.998773
MedtrR108_hic.HiC_scaffold_8.4745	Medtr4g127620	RHN64706.1 hypothetical protein MtrunA17_Chr4g0072011 [Medicago truncatula]	0.836726	0.00527	1.16009	2.38e-05	-0.274196	0.970396	0.279939	0.811824	0.760672	0.0528	-0.352274	0.495164	-0.11641	0.97147
MedtrR108_hic.HiC_scaffold_3.1889	Medtr3g055520	RHN67233.1 putative EF-hand domain pair protein [Medicago truncatula]	0.741157	0.00527	0.856082	0.00041	0.340858	0.964095	0.302293	0.730053	0.524412	0.164172	0.122754	0.957113	-0.0255036	0.998773
MedtrR108_hic.HiC_scaffold_3.4753	Medtr3g106585	RHN70611.1 putative proteinase inhibitor I3, Kunitz legume [Medicago truncatula]	0.790793	0.00527	0.637793	0.666187	0.409952	0.99958	0.296743	0.999678	-0.0871063	0.989047	-0.463131	0.439889	-0.420994	0.978972
MedtrR108_hic.HiC_scaffold_2.3814	Medtr0370s0010	RHN75753.1 putative proton pump-interactor [Medicago truncatula]	0.725645	0.00528	1.06218	1.27e-05	-0.16801	0.99958	0.0981185	0.999678	0.682155	0.0517	-0.214024	0.762393	-0.278642	0.594774
MedtrR108_hic.HiC_scaffold_3.1366	Medtr3g045790	RHN66728.1 hypothetical protein MtrunA17_Chr3g0094671 [Medicago truncatula]	-1.12336	0.00529	-0.85658	0.555622	-1.27975	0.750239	-0.543599	0.903259	-1.91489	2.93e-07	-2.06126	0.0244	-1.60065	0.0299
MedtrR108_hic.HiC_scaffold_7.3115	Medtr7g087570	RHN47595.1 putative dihydrofolate reductase [Medicago truncatula]	-0.990825	0.0053	-0.898328	0.0127	-0.369942	0.969426	-0.12123	0.999678	-0.632965	0.178415	-0.01339	0.996437	0.148118	0.994423
MedtrR108_hic.HiC_scaffold_4.698	Medtr4g021410	RHN59097.1 putative oxidoreductase [Medicago truncatula]	-0.985913	0.00531	-1.18744	0.000113	0.252309	0.99958	0.105348	0.999678	-0.731454	0.087	0.503881	0.544704	0.567161	0.526737
MedtrR108_hic.HiC_scaffold_1.3915	Medtr1g088150	RHN81084.1 hypothetical protein MtrunA17_Chr1g0195211 [Medicago truncatula]	0.800562	0.0054	1.08423	2.75e-05	0.0816495	0.99958	0.437448	0.510607	0.458607	0.370349	-0.262281	0.776593	-0.184304	0.933165
MedtrR108_hic.HiC_scaffold_4.2006	Medtr4g056390	RHN60606.1 putative protein kinase CMGC-SRPK family [Medicago truncatula]	0.686105	0.00541	1.10248	1.36e-09	-0.286911	0.99958	0.246933	0.849211	0.80811	0.000167	-0.166118	0.929872	-0.0428261	0.998773
MedtrR108_hic.HiC_scaffold_3.3927	Medtr3g092060	RHN69677.1 putative ATPase, AAA-type, core, AAA-type ATPase domain-containing protein [Medicago truncatula]	-0.677864	0.00542	-0.950418	0.000235	-0.45021	0.608497	-0.855683	8.56e-05	-0.415306	0.245268	-0.189115	0.891849	-0.316158	0.748951
MedtrR108_hic.HiC_scaffold_6.2421	Medtr6g071595	RHN52335.1 putative annexin [Medicago truncatula]	-0.663693	0.00543	-0.714659	0.00241	0.172861	0.99958	-0.295305	0.643795	-0.499486	0.164726	0.334947	0.307134	-0.0737191	0.989725
MedtrR108_hic.HiC_scaffold_6.1068	Medtr6g033450	RHN50874.1 putative START-like domain, Bet v I type allergen [Medicago truncatula]	-2.26341	0.00544	-4.02641	1.19e-07	0.359367	0.99958	-1.23987	0.784086	-3.15056	0.0261	-0.534932	0.956465	-0.357068	0.987466
MedtrR108_hic.HiC_scaffold_3.310	Medtr3g012420	RHN65589.1 putative EamA domain-containing protein [Medicago truncatula]	0.61882	0.00546	1.14126	3.42e-09	-0.529342	0.405674	-0.00433863	0.999737	0.871148	7.55e-05	-0.278768	0.731376	-0.269934	0.582826
MedtrR108_hic.HiC_scaffold_8.1027	Medtr8g028475	RHN39827.1 putative Late embryogenesis abundant protein, LEA-14 [Medicago truncatula]	-1.16563	0.00546	-0.8734	0.484839	-1.08567	0.437154	-0.392233	0.982474	-1.7634	1.4e-05	-1.68074	0.00526	-1.27767	0.0695
MedtrR108_hic.HiC_scaffold_3.2311	Medtr3g465090	RHN67715.1 putative S-linalool synthase [Medicago truncatula]	-2.00466	0.00547	-1.14336	0.208427	-2.44924	0.39237	-0.0975668	0.999678	-0.722293	0.751585	-1.16103	0.797367	0.334666	0.989476
MedtrR108_hic.HiC_scaffold_1.1836	Medtr1g048710	RHN78863.1 putative transcription factor bHLH family [Medicago truncatula]	1.59689	0.00549	1.91381	6.25e-05	0.293486	0.99958	1.01544	0.309527	0.8332	0.509219	-0.474184	0.847979	-0.055184	0.998773
MedtrR108_hic.HiC_scaffold_4.3773	Medtr4g094208	RHN62712.1 putative protein-serine/threonine phosphatase [Medicago truncatula]	-0.624858	0.00551	-0.622486	0.00252	-0.170885	0.99958	-0.29921	0.830322	-0.566709	0.0444	-0.113962	0.945235	-0.237751	0.770416
MedtrR108_hic.HiC_scaffold_2.3074	NA	RHN74907.1 putative gamma-glutamyl hydrolase [Medicago truncatula]	0.858776	0.00553	1.03711	0.000115	-0.197552	0.99958	0.152086	0.999456	0.941612	0.00441	-0.116373	0.969417	0.0601626	0.998773
MedtrR108_hic.HiC_scaffold_5.3505	Medtr5g081710	RHN57064.1 putative sugar phosphate transporter domain-containing protein [Medicago truncatula]	-0.795508	0.00553	-0.953609	0.000425	-0.266381	0.99958	-0.251417	0.999456	-0.878248	0.0122	-0.350478	0.749535	-0.170295	0.977411
MedtrR108_hic.HiC_scaffold_2.357	Medtr2g012560	RHN71864.1 Secretory carrier-associated membrane protein [Medicago truncatula]	-0.672393	0.00559	-0.759242	0.000446	0.0253963	0.99958	-0.486581	0.0836	-0.0612985	0.961175	0.633937	0.00868	0.217651	0.770173
MedtrR108_hic.HiC_scaffold_7.1920	Medtr7g062150	RHN46132.1 putative pyridoxal phosphatase [Medicago truncatula]	-0.841939	0.00562	-0.928778	0.000621	0.0560108	0.99958	0.150357	0.999678	-0.495764	0.441867	0.398105	0.592601	0.591177	0.440987
MedtrR108_hic.HiC_scaffold_2.687	Medtr2g019160	RHN72264.1 hypothetical protein MtrunA17_Chr2g0285801 [Medicago truncatula]	-3.39871	0.00567	-1.62975	0.0765	1.31141	NA	0.52771	NA	-2.07865	0.0404	2.66316	0.326934	0.090483	0.998773
MedtrR108_hic.HiC_scaffold_7.4452	Medtr7g111060	RHN49116.1 putative cathepsin B [Medicago truncatula]	-0.59244	0.00567	-0.734453	0.000595	-0.073721	0.99958	-0.460359	0.0235	0.0384515	0.977125	0.554869	0.00616	0.318919	0.141122
MedtrR108_hic.HiC_scaffold_4.2851	Medtr4g077100	RHN61684.1 putative NAD(P)-binding domain-containing protein [Medicago truncatula]	-0.677965	0.00568	-0.390762	0.265698	0.368534	0.795563	0.37806	0.714262	-0.488856	0.195951	0.557062	0.0497	0.285601	0.804612
MedtrR108_hic.HiC_scaffold_2.585	Medtr2g016800	RHN72134.1 hypothetical protein MtrunA17_Chr2g0284361 [Medicago truncatula]	-1.13695	0.00572	-1.63417	1.25e-06	-0.116479	0.99958	-1.12438	0.355648	-1.88435	8.7e-08	-0.859967	0.566323	-1.36913	0.0744
MedtrR108_hic.HiC_scaffold_2.932	Medtr2g023790	RHN72534.1 putative petal formation-expressed [Medicago truncatula]	-1.48391	0.00583	-2.34821	1.26e-06	1.14268	0.908909	0.00907275	0.999737	-2.90037	7.72e-09	-0.26874	0.969743	-0.536767	0.942879
MedtrR108_hic.HiC_scaffold_4.3067	Medtr4g081130	RHN61920.1 putative thiazole biosynthetic enzyme Thi4 family, FAD/NAD(P)-binding domain-containing protein [Medicago truncatula]	0.642445	0.00585	0.749787	0.000558	0.356281	0.47883	0.583223	0.0643	0.340478	0.425827	0.0519187	0.97209	0.177788	0.912235
MedtrR108_hic.HiC_scaffold_1.1016	Medtr1g029150	RHN77862.1 putative stearoyl-[acyl-carrier-protein] 9-desaturase [Medicago truncatula]	0.811418	0.00588	1.0187	0.000255	-0.787112	0.99958	-0.240413	0.999678	0.467089	0.890886	-1.13803	7.22e-07	-0.790729	0.00656
MedtrR108_hic.HiC_scaffold_3.2282	Medtr3g464550	RHN67680.1 putative histone acetyltransferase chromatin regulator PHD family [Medicago truncatula]	1.16462	0.00588	0.592831	0.303267	0.374616	0.99958	0.393309	0.97017	0.437687	0.678632	-0.35538	0.797804	0.243044	0.973801
MedtrR108_hic.HiC_scaffold_3.3643	Medtr3g087150	RHN69371.1 hypothetical protein MtrunA17_Chr3g0123961 [Medicago truncatula]	0.760061	0.00588	0.945802	0.000163	-0.236317	0.994088	0.207506	0.952204	0.779807	0.0229	-0.218866	0.781299	0.0447362	0.998773
MedtrR108_hic.HiC_scaffold_3.4206	Medtr3g097150	RHN70009.1 putative nepenthesin [Medicago truncatula]	-1.2771	0.00588	-1.03967	0.00769	0.220091	0.99958	-0.427827	0.999456	-1.00276	0.0654	0.490631	0.797804	-0.38207	0.949947
MedtrR108_hic.HiC_scaffold_7.3013	Medtr7g085810	RHN47475.1 putative transcription factor AP2-EREBP family [Medicago truncatula]	0.982266	0.00589	0.359355	0.570974	0.0437271	0.99958	0.118184	0.999678	0.314722	0.816074	-0.624302	0.562685	0.0778043	0.998773
MedtrR108_hic.HiC_scaffold_7.3491	Medtr7g093790	RHN48000.1 putative plant disease resistance response protein [Medicago truncatula]	-2.07403	0.0059	-1.72915	0.0739	0.498984	0.99958	0.0897117	0.999678	-1.35637	0.0942	1.21918	0.542296	0.46234	0.989476
MedtrR108_hic.HiC_scaffold_2.1236	Medtr2g030530	RHN72895.1 putative glycolipid transfer protein [Medicago truncatula]	-1.55531	0.00591	-1.32818	0.00597	-0.68345	0.99958	0.254651	0.999678	-1.44793	0.00468	-0.57422	0.906373	0.140925	0.998773
MedtrR108_hic.HiC_scaffold_6.487	Medtr6g015265	RHN50181.1 putative protein kinase RLK-Pelle-LRR-XV family [Medicago truncatula]	-0.613913	0.00594	-0.404124	0.104166	-0.433823	0.626454	-0.158959	0.999456	-0.458232	0.155205	-0.278434	0.674509	-0.206808	0.854141
MedtrR108_hic.HiC_scaffold_8.2494	Medtr8g065010	RHN41420.1 putative polygalacturonase [Medicago truncatula]	-2.05562	0.00594	-3.01888	9.76e-05	2.00834	0.0299	0.524299	0.999678	-2.35027	0.000483	1.71141	0.102404	1.21431	0.880255
MedtrR108_hic.HiC_scaffold_5.278	Medtr5g009350	RHN53517.1 putative CDP-diacylglycerol--inositol 3-phosphatidyltransferase, Long-chain-fatty-acid--CoA ligase [Medicago truncatula]	0.538381	0.00599	0.563332	0.00347	0.0407244	0.99958	0.037175	0.999678	0.280713	0.4729	-0.218728	0.610793	-0.240861	0.424798
MedtrR108_hic.HiC_scaffold_1.2507	Medtr8g107555	NA	1.27969	0.00599	1.56145	2.27e-05	0.0236834	0.99958	0.355165	0.961583	1.13696	0.0158	-0.120191	0.97209	-0.0631495	0.998773
MedtrR108_hic.HiC_scaffold_7.990	Medtr7g033475	RHN45151.1 putative leucine-rich repeat-containing, plant-type, leucine-rich repeat domain, L [Medicago truncatula]	0.640133	0.00599	0.870679	0.272692	0.0839279	0.99958	0.12498	0.999678	0.321558	0.936019	-0.232559	0.969743	-0.417182	0.955768
MedtrR108_hic.HiC_scaffold_4.3614	Medtr4g091240	RHN62523.1 putative NADH:ubiquinone reductase (non-electrogenic) [Medicago truncatula]	-0.643968	0.00602	-0.403948	0.106856	-0.0770992	0.99958	-0.0296205	0.999678	-0.515499	0.16405	0.0483847	0.986056	-0.134288	0.972454
MedtrR108_hic.HiC_scaffold_1.3356	Medtr1g076400	RHN80414.1 putative aminoacyltransferase, E1 ubiquitin-activating enzyme [Medicago truncatula]	-0.706479	0.00603	-0.785862	0.00102	-0.478599	0.995368	-0.625613	0.4538	-0.730853	0.0735	-0.503466	0.630678	-0.561604	0.174778
MedtrR108_hic.HiC_scaffold_7.2885	Medtr7g083570	RHN47328.1 putative GRAM domain, PH domain-containing protein [Medicago truncatula]	-0.626303	0.00605	-0.466829	0.0242	-0.406623	0.717514	-1.19445	2.12e-08	0.147182	0.841757	0.36525	0.532277	-0.573871	0.0214
MedtrR108_hic.HiC_scaffold_1.2289	Medtr1g054205	RHN79276.1 putative peroxidase [Medicago truncatula]	-1.98856	0.00606	-2.78097	1.76e-07	0.683997	0.99958	-0.276041	NA	-2.74343	1.13e-05	-0.0755919	0.993123	-0.228301	0.998773
MedtrR108_hic.HiC_scaffold_1.3949	Medtr1g088680	RHN81129.1 putative xenobiotic-transporting ATPase [Medicago truncatula]	-0.487227	0.00607	-0.484575	0.00213	0.189313	0.917163	-0.0601177	0.999678	-0.37704	0.0971	0.297564	0.258712	0.053653	0.998773
MedtrR108_hic.HiC_scaffold_7.3887	Medtr7g100880	RHN48443.1 putative transcription factor S1Fa-like family [Medicago truncatula]	1.04305	0.0061	0.65099	0.142339	0.374581	0.922109	0.0414281	0.999678	0.568934	0.405707	-0.101766	0.969743	-0.0370057	0.998773
MedtrR108_hic.HiC_scaffold_3.4977	Medtr3g109630	RHN70871.1 hypothetical protein MtrunA17_Chr3g0140191 [Medicago truncatula]	-0.593761	0.00614	-0.703634	0.00267	-0.197582	0.99958	-0.380933	0.545284	-0.833942	0.000302	-0.440036	0.299546	-0.505599	0.166272
MedtrR108_hic.HiC_scaffold_7.327	Medtr7g013820	RHN44403.1 putative ethylene-responsive binding factor-associated repression, Ninja family [Medicago truncatula]	-1.43563	0.00614	-0.832861	0.0735	0.00177423	0.99958	-0.570188	0.918765	-0.903691	0.131914	0.52732	0.824701	-0.635216	0.706213
MedtrR108_hic.HiC_scaffold_3.4187	NA	NA	-1.22054	0.00616	-1.3935	0.000946	0.268117	0.99958	0.0270002	0.999678	-0.698735	0.332665	0.789726	0.234387	0.726464	0.529514
MedtrR108_hic.HiC_scaffold_4.5277	Medtr8g105700	RHN43814.1 putative membrane attack complex component/perforin (MACPF) domain-containing protein [Medicago truncatula]	-0.677352	0.00617	-0.963787	7.55e-05	0.118699	0.99958	-0.154994	0.999456	-0.643685	0.0511	0.149052	0.862505	0.171999	0.946628
MedtrR108_hic.HiC_scaffold_2.2605	Medtr2g062430	RHN74339.1 putative vacuolar protein sorting-associated protein [Medicago truncatula]	-3.16155	0.00625	-0.625875	0.741117	1.79712	0.627299	-0.891449	0.995465	-0.780752	0.795286	4.18144	0.000216	-1.04046	0.871369
MedtrR108_hic.HiC_scaffold_2.4211	Medtr2g098540	RHN76177.1 putative beta-glucosidase [Medicago truncatula]	0.623589	0.00632	0.474397	0.0533	0.147527	0.99958	0.285648	0.845565	0.183696	0.79719	-0.295478	0.680774	0.00051	0.999846
MedtrR108_hic.HiC_scaffold_1.3830	Medtr1g086430	RHN80994.1 putative NPR1/NH1-interacting protein [Medicago truncatula]	0.811151	0.00632	1.02308	0.000237	-0.183517	0.99958	0.28912	0.898166	0.790718	0.0221	-0.206093	0.881716	0.0609284	0.998773
MedtrR108_hic.HiC_scaffold_7.243	Medtr7g011790	RHN44316.1 putative protein ENHANCED DISEASE RESISTANCE 2 [Medicago truncatula]	0.635815	0.00632	0.81542	0.000102	-0.0517887	0.99958	0.238314	0.829726	0.412268	0.275856	-0.277717	0.459829	-0.160615	0.846119
MedtrR108_hic.HiC_scaffold_3.1927	Medtr3g056160	RHN67285.1 putative transcription factor C3H family [Medicago truncatula]	0.72334	0.0064	1.20509	5.48e-10	-0.0671946	0.99958	0.300737	0.900282	0.499008	0.196433	-0.294177	0.842826	-0.400907	0.320813
MedtrR108_hic.HiC_scaffold_8.695	Medtr8g020670	RHN39452.1 putative germin, rmlC-like cupin domain-containing protein [Medicago truncatula]	-0.732184	0.00641	-0.882982	0.000205	0.556568	0.481139	0.231807	0.982421	-0.828864	0.00798	0.458205	0.343449	0.293158	0.707423
MedtrR108_hic.HiC_scaffold_6.1263	Medtr6g038300	RHN51116.1 putative UDP-glucuronosyl/UDP-glucosyltransferase [Medicago truncatula]	0.788429	0.00649	0.568201	0.112614	-0.103493	0.99958	0.23378	0.988692	0.664244	0.0939	-0.230433	0.84591	0.333923	0.754641
MedtrR108_hic.HiC_scaffold_2.3000	Medtr2g073250	RHN74834.1 putative protein kinase RLK-Pelle-SD-2b family [Medicago truncatula]	-1.5674	0.00652	-1.48633	0.0032	0.834274	0.84121	-0.663097	0.984958	-0.862386	0.401796	1.53462	0.0231	-0.0296979	0.999539
MedtrR108_hic.HiC_scaffold_3.5287	Medtr3g116000	RHN71257.1 putative transcription factor C2H2 family [Medicago truncatula]	-1.09075	0.00652	-0.626444	0.164443	-0.0453524	0.99958	-0.400151	0.982421	-0.0729738	0.970506	0.969803	0.0604	0.160937	0.998773
MedtrR108_hic.HiC_scaffold_2.1427	Medtr2g035100	RHN73112.1 putative START-like domain, Bet v I type allergen [Medicago truncatula]	-0.726154	0.00652	-1.08878	3.33e-05	0.988972	0.00358	0.108371	0.999678	-1.2245	4.73e-05	0.486331	0.134619	-0.0241516	0.998773
MedtrR108_hic.HiC_scaffold_8.2200	Medtr8g056020	RHN41054.1 putative ankyrin repeat-containing domain-containing protein [Medicago truncatula]	1.13249	0.00652	1.10232	0.0146	0.404464	0.99958	0.221597	0.999678	1.02915	0.105074	0.295713	0.844901	0.15191	0.996104
MedtrR108_hic.HiC_scaffold_7.3896	Medtr7g101060	RHN76234.1 putative threonine synthase [Medicago truncatula]	0.514427	0.0066	0.348384	0.174473	0.641687	0.0469	0.233297	0.982474	0.485685	0.0483	0.610405	0.00694	0.374927	0.563166
MedtrR108_hic.HiC_scaffold_1.5060	Medtr1g111240	RHN82455.1 putative trans-cinnamate 4-monooxygenase [Medicago truncatula]	-2.13459	0.00661	-1.46182	0.250561	-0.838842	0.765598	-1.02164	0.471074	-1.14794	0.539603	0.136063	0.969743	-0.706126	0.723798
MedtrR108_hic.HiC_scaffold_2.1340	Medtr2g033490	RHN73023.1 putative ribosomal protein S6 [Medicago truncatula]	0.638573	0.00661	0.777474	0.0014	0.00683001	0.99958	0.235765	0.96004	0.484841	0.148481	-0.149669	0.92536	-0.0528139	0.998773
MedtrR108_hic.HiC_scaffold_1.4775	Medtr1g105480	RHN82086.1 putative thiazole biosynthetic enzyme Thi4 family, FAD/NAD(P)-binding domain-containing protein [Medicago truncatula]	0.47419	0.00661	0.960345	2.45e-08	-0.117705	0.99958	0.309828	0.466084	0.414912	0.102267	-0.179243	0.79526	-0.229936	0.617588
MedtrR108_hic.HiC_scaffold_3.382	Medtr3g014660	RHN65674.1 putative transcription factor STY-LRP1 family [Medicago truncatula]	0.94274	0.00661	0.244715	0.716437	-0.123114	0.99958	0.0744829	0.999678	0.120553	0.93675	-0.950229	0.0133	-0.0444185	0.998773
MedtrR108_hic.HiC_scaffold_8.3553	Medtr4g102660	RHN63340.1 putative transcription factor AP2-EREBP family [Medicago truncatula]	-1.0117	0.00664	-1.1867	0.000732	-0.686656	0.99958	-0.73604	0.999456	-1.50407	0.530556	-1.16728	0.284625	-1.04189	0.0496
MedtrR108_hic.HiC_scaffold_8.4486	Medtr4g122800	RHN64402.1 putative pectinesterase inhibitor domain, Cell wall/vacuolar inhibitor of fructosidase [Medicago truncatula]	-1.4743	0.00668	-2.18497	2.85e-05	0.582752	0.99958	0.808037	0.849834	-2.28736	0.000125	-0.23207	0.962224	0.710968	0.805622
MedtrR108_hic.HiC_scaffold_5.4344	Medtr5g096820	RHN58074.1 putative alpha-galactosidase [Medicago truncatula]	-0.783561	0.00671	-1.00747	0.000181	0.46122	0.717668	0.0187017	0.999678	-1.10461	0.000354	0.137616	0.943783	-0.0709567	0.998773
MedtrR108_hic.HiC_scaffold_8.1133	Medtr8g031450	RHN39940.1 putative protein xylosyltransferase [Medicago truncatula]	-1.24234	0.00676	-1.369	0.000252	0.107747	0.99958	0.334658	0.999456	-1.16044	0.0226	0.188033	0.960962	0.551555	0.624209
MedtrR108_hic.HiC_scaffold_2.1784	Medtr2g039620	RHN73528.1 putative transcription factor bHLH family [Medicago truncatula]	-0.963362	0.00676	-0.890766	0.0651	-1.81063	0.0371	-0.99415	0.106164	-1.04777	0.0411	-1.8929	0.000483	-1.14653	0.0311
MedtrR108_hic.HiC_scaffold_2.2997	Medtr2g073190	RHN74831.1 putative SWEET sugar transporter [Medicago truncatula]	-1.06153	0.00676	-1.26444	0.00425	-0.155201	0.99958	-1.65613	4.55e-05	-0.0993345	0.954648	0.804776	0.270773	-0.489555	0.885185
MedtrR108_hic.HiC_scaffold_4.54	Medtr4g005880	RHN58266.1 putative phosphoglycerate dehydrogenase [Medicago truncatula]	-0.600561	0.00676	-0.737818	0.000348	0.476005	0.745654	0.191777	0.999456	-0.586177	0.141432	0.489453	0.113255	0.350986	0.245911
MedtrR108_hic.HiC_scaffold_4.4358	NA	RHN42769.1 putative transferase, protein kinase TKL-Pl-5 family [Medicago truncatula]	-0.74787	0.00676	-0.817877	0.000293	-0.206729	0.99958	-0.198892	0.999456	-0.800039	0.00482	-0.260163	0.871767	-0.174786	0.974474
MedtrR108_hic.HiC_scaffold_1.4033	Medtr1g090190	RHN81231.1 putative cupredoxin [Medicago truncatula]	-1.6325	0.00679	-1.13616	0.0402	0.916688	0.626454	0.388933	0.999456	-1.35815	0.0387	1.188	0.178458	0.169905	0.998773
MedtrR108_hic.HiC_scaffold_4.3488	Medtr4g088500	RHN62385.1 putative membrane attack complex component/perforin (MACPF) domain-containing protein [Medicago truncatula]	-0.828555	0.00679	-0.769087	0.00213	-0.315165	0.99958	-0.520031	0.117727	-0.778451	0.0141	-0.265046	0.879988	-0.523387	0.0192
MedtrR108_hic.HiC_scaffold_5.3178	Medtr5g074710	RHN56708.1 putative peroxidase [Medicago truncatula]	1.91272	0.00684	0.40614	0.844533	0.169185	0.99958	-1.04264	0.790924	1.05474	0.546204	-0.674275	0.79526	-0.388306	0.984836
MedtrR108_hic.HiC_scaffold_2.309	Medtr2g011210	RHN71802.1 putative protein kinase RLK-Pelle-DLSV family [Medicago truncatula]	-0.743077	0.00684	-0.707467	0.0243	-0.6093	0.717514	-0.544238	0.626078	-0.895283	0.000383	-0.761855	0.19482	-0.72711	0.25956
MedtrR108_hic.HiC_scaffold_4.256	Medtr4g011030	RHN58548.1 hypothetical protein MtrunA17_Chr4g0003591 [Medicago truncatula]	-1.63382	0.00684	-1.76471	0.0038	-0.091925	0.99958	-1.80248	0.141449	-2.27423	1.66e-06	-0.729207	0.854242	-2.31227	0.0413
MedtrR108_hic.HiC_scaffold_4.2549	Medtr4g070270	RHN61295.1 putative very-long-chain 3-oxoacyl-CoA synthase [Medicago truncatula]	-0.473897	0.00684	-0.614805	0.0015	-0.0831312	0.99958	-0.281408	0.908824	-0.610755	0.0495	-0.221257	0.659423	-0.271398	0.623971
MedtrR108_hic.HiC_scaffold_7.1590	Medtr7g052640	RHN45719.1 putative bifunctional inhibitor/plant lipid transfer protein/seed storage helical [Medicago truncatula]	0.881876	0.00684	0.875265	0.00388	-0.252804	0.99958	0.269398	0.845565	0.808414	0.0422	-0.327735	0.760928	0.20679	0.790019
MedtrR108_hic.HiC_scaffold_7.3317	Medtr7g090970	RHN47817.1 putative glycerol-3-phosphate dehydrogenase (NAD(+)) [Medicago truncatula]	-1.25405	0.00684	-1.1757	0.00587	0.368832	0.99958	0.666113	0.750205	-1.3127	0.00796	0.308287	0.910298	0.53564	0.766493
MedtrR108_hic.HiC_scaffold_8.2855	Medtr8g073335	RHN41849.1 putative transcription factor WD40-like family [Medicago truncatula]	0.675411	0.00684	1.02699	4.94e-06	-0.214707	0.99958	0.172309	0.982474	0.62747	0.0567	-0.264756	0.742885	-0.223579	0.673527
MedtrR108_hic.HiC_scaffold_1.5006	Medtr1g110270	RHN82399.1 putative glycerophosphodiester phosphodiesterase, protein kinase RLK-Pelle-LRK10L-2 family [Medicago truncatula]	-1.24256	0.00685	-1.11541	0.011	-0.501712	0.99958	-0.392596	0.999456	-1.3006	0.00724	-0.562972	0.859746	-0.576966	0.865939
MedtrR108_hic.HiC_scaffold_3.1048	Medtr3g435150	RHN66513.1 putative transcription factor NAM family [Medicago truncatula]	-1.22413	0.00686	-1.69399	3.54e-05	0.610876	0.881225	-0.0383019	0.999678	-0.899676	0.160425	0.93466	0.136321	0.760098	0.60049
MedtrR108_hic.HiC_scaffold_2.3850	Medtr2g090755	RHN75783.1 putative glutaredoxin-like, plant II, thioredoxin-like protein [Medicago truncatula]	-1.84367	0.00687	-0.933031	0.237671	-0.405795	0.99958	-1.54837	0.0437	-0.0342576	0.99141	1.40398	0.429048	-0.646455	0.886644
MedtrR108_hic.HiC_scaffold_1.3499	Medtr1g079730	RHN80595.1 putative neprosin [Medicago truncatula]	0.610703	0.00693	0.785379	0.000156	-0.134935	0.99958	0.144356	0.999607	0.439126	0.226058	-0.309583	0.585278	-0.197815	0.88209
MedtrR108_hic.HiC_scaffold_6.627	Medtr6g016795	RHN50358.1 putative glucan endo-1,3-beta-D-glucosidase [Medicago truncatula]	-0.933536	0.00695	-0.994665	0.00314	0.250326	0.99958	-0.591075	0.348307	-0.392542	0.581476	0.788388	0.0708	0.0163075	0.999539
MedtrR108_hic.HiC_scaffold_1.5066	Medtr1g111310	RHN82461.1 putative transcription factor bZIP family [Medicago truncatula]	-1.91368	0.00696	-2.16118	0.000973	0.476393	0.99958	-0.388282	0.999456	-0.759638	0.548833	1.62354	0.0275	1.02052	0.623971
MedtrR108_hic.HiC_scaffold_7.760	Medtr7g027175	RHN44899.1 putative omega-hydroxypalmitate O-feruloyl transferase [Medicago truncatula]	-0.770067	0.00696	-0.68901	0.0108	0.497477	0.541758	0.24952	0.991788	-0.564995	0.154448	0.699326	0.0281	0.379224	0.661605
MedtrR108_hic.HiC_scaffold_8.1722	NA	RHN40641.1 putative CDC50/LEM3 family protein [Medicago truncatula]	-0.683913	0.00696	-0.59348	0.0134	-0.231146	0.99958	-0.239327	0.926198	-0.562683	0.067	-0.110391	0.951794	-0.203397	0.864674
MedtrR108_hic.HiC_scaffold_4.5093	Medtr3g084630	RHN69190.1 putative xyloglucan:xyloglucosyl transferase, Xyloglucan-specific endo-beta-1,4-glucanase [Medicago truncatula]	-1.62375	0.00697	-1.43914	0.0211	-0.847023	0.873291	-2.78112	9.34e-07	0.865788	0.343766	1.63945	0.047	-0.476798	0.968264
MedtrR108_hic.HiC_scaffold_5.4200	Medtr5g094390	RHN57890.1 putative protein kinase WNK-NRBP family [Medicago truncatula]	-0.736316	0.00697	-0.760576	0.00499	0.183895	0.99958	0.0145853	0.999737	-1.12607	0.000834	-0.205189	0.945617	-0.343359	0.785723
MedtrR108_hic.HiC_scaffold_8.1860	NA	RHN40792.1 hypothetical protein MtrunA17_Chr8g0358711 [Medicago truncatula]	-0.639565	0.00697	-0.560182	0.0598	-0.812382	0.450743	-0.518125	0.727118	-0.713773	0.0984	-0.885793	0.0161	-0.664153	0.126925
MedtrR108_hic.HiC_scaffold_8.3775	Medtr4g107630	RHN63596.1 hypothetical protein MtrunA17_Chr4g0060021 [Medicago truncatula]	0.681821	0.007	1.05784	3.41e-06	-0.228783	0.99958	0.139917	0.999456	0.729529	0.0072	-0.182506	0.918746	-0.184502	0.898295
MedtrR108_hic.HiC_scaffold_5.1306	Medtr5g027460	RHN54703.1 putative major facilitator superfamily domain-containing protein [Medicago truncatula]	0.497801	0.00705	0.467075	0.00811	-0.102974	0.99958	0.17505	0.926198	0.119489	0.863901	-0.483504	0.0119	-0.166619	0.760016
MedtrR108_hic.HiC_scaffold_7.685	Medtr7g024880	RHN44804.1 putative EF-hand domain pair protein [Medicago truncatula]	-2.59736	0.00707	-1.30818	0.26585	-0.747344	0.964095	-6.91083	4.22e-05	0.625654	0.721041	2.47676	0.031	-4.97122	0.0617
MedtrR108_hic.HiC_scaffold_8.3179	NA	RHN42270.1 putative transcription factor HSF-type-DNA-binding family [Medicago truncatula]	-2.42894	0.00707	-1.49113	0.14852	0.460304	0.99958	-0.731294	0.999456	-0.761987	0.700717	2.1251	0.0739	0.000196	0.999969
MedtrR108_hic.HiC_scaffold_4.4310	Medtr8g087720	RHN42706.1 putative major intrinsic protein [Medicago truncatula]	0.568086	0.00711	0.959313	3.03e-07	-0.417405	0.476442	0.0188319	0.999678	0.678676	0.00533	-0.309204	0.442578	-0.257511	0.623971
MedtrR108_hic.HiC_scaffold_8.264	Medtr8g010320	RHN38869.1 putative knottin, scorpion toxin [Medicago truncatula]	-2.6314	0.00711	-3.55114	0.000534	0.975362	0.941593	-0.81178	NA	-2.25223	0.0554	1.35073	0.480783	0.483426	0.998773
MedtrR108_hic.HiC_scaffold_4.969	Medtr4g029170	RHN59426.1 putative peroxidase [Medicago truncatula]	-0.827991	0.00715	-1.6108	4.87e-09	0.501037	0.958173	-0.262767	0.999678	-1.06955	0.0181	0.263207	0.86716	0.285555	0.963962
MedtrR108_hic.HiC_scaffold_7.3277	Medtr7g090500	RHN47780.1 putative calcium/calmodulin-dependent protein kinase [Medicago truncatula]	-0.602352	0.00715	-0.381547	0.231927	-0.314945	0.884267	-0.382376	0.560166	-0.448294	0.152863	-0.16274	0.895407	-0.443707	0.343248
MedtrR108_hic.HiC_scaffold_2.4334	Medtr2g100560	RHN76318.1 putative peptidase M20 [Medicago truncatula]	-1.60145	0.00718	-0.267529	0.830222	-0.611395	0.99958	-0.0802451	0.999678	-0.292122	0.92771	0.695085	0.743542	-0.0994127	0.998773
MedtrR108_hic.HiC_scaffold_7.4557	Medtr7g113080	RHN49253.1 putative rapid ALkalinization Factor [Medicago truncatula]	-0.659703	0.0072	-0.705972	0.00763	-0.210975	0.99958	-0.42277	0.715699	-0.774216	0.00255	-0.328092	0.65366	-0.487385	0.481646
MedtrR108_hic.HiC_scaffold_6.1852	Medtr7g498280	RHN51760.1 putative peptidase S54, rhomboid [Medicago truncatula]	-0.849152	0.00721	-0.718989	0.00923	-0.0235357	0.99958	-0.339811	0.766462	0.0187646	0.990526	0.84166	0.0141	0.403357	0.492484
MedtrR108_hic.HiC_scaffold_8.2147	Medtr8g466240	RHN41010.1 putative hexosyltransferase [Medicago truncatula]	0.940388	0.00724	0.365733	0.568897	0.286423	0.99958	0.232333	0.999678	-0.605984	0.429529	-1.27115	0.610864	-0.7371	0.374989
MedtrR108_hic.HiC_scaffold_1.267	Medtr1g021110	RHN77363.1 putative powdery mildew resistance protein, RPW8 [Medicago truncatula]	-0.609421	0.00724	-0.422691	0.131425	-0.0842912	0.99958	-0.222985	0.926198	-0.205136	0.759347	0.316374	0.414462	-1.5e-05	0.999969
MedtrR108_hic.HiC_scaffold_2.3205	Medtr2g078760	RHN75057.1 putative protein-serine/threonine phosphatase [Medicago truncatula]	-0.518961	0.00726	-0.47035	0.0074	-0.015516	0.99958	-0.0896119	0.999678	-0.927478	5.68e-06	-0.424935	0.352503	-0.539891	0.00641
MedtrR108_hic.HiC_scaffold_4.3204	Medtr4g083390	RHN62063.1 putative transcription factor B3-Domain family [Medicago truncatula]	-1.16356	0.00727	-1.21702	0.000607	-0.0700674	0.99958	-0.538325	0.741321	-1.6276	1.99e-06	-0.535383	0.948492	-0.942269	0.0901
MedtrR108_hic.HiC_scaffold_7.4392	Medtr7g109830	RHN49040.1 putative long-chain-fatty-acid--CoA ligase [Medicago truncatula]	-3.24358	0.00728	-2.88495	0.00693	0.755035	0.99958	-1.13406	NA	-0.57795	0.818425	3.41754	0.00832	1.18044	0.947593
MedtrR108_hic.HiC_scaffold_1.4858	Medtr1g106855	RHN82217.1 putative protein-serine/threonine phosphatase [Medicago truncatula]	-0.574746	0.00731	-0.488827	0.0245	-0.543157	0.709999	-0.523112	0.562687	-0.477458	0.353216	-0.446086	0.212711	-0.504638	0.095
MedtrR108_hic.HiC_scaffold_4.2898	Medtr4g077940	RHN61734.1 putative target of Myb protein [Medicago truncatula]	-0.934622	0.00733	-0.839003	0.0157	-0.063466	0.99958	-0.53881	0.356687	-0.0666306	0.971947	0.801787	0.0249	0.238978	0.918524
MedtrR108_hic.HiC_scaffold_4.4403	Medtr8g089400	RHN42818.1 putative glucan endo-1,3-beta-D-glucosidase [Medicago truncatula]	0.820199	0.00733	1.07684	7.54e-05	0.121853	0.99958	0.45159	0.577342	0.401874	0.540808	-0.298559	0.812927	-0.218356	0.890705
MedtrR108_hic.HiC_scaffold_4.4526	Medtr8g090375	RHN42949.1 putative acyl-CoA oxidase [Medicago truncatula]	0.582756	0.00733	0.852477	1.45e-05	-0.161047	0.99958	0.11242	0.999456	0.602057	0.0195	-0.143668	0.911911	-0.133892	0.908
MedtrR108_hic.HiC_scaffold_5.1915	Medtr5g041010	RHN55401.1 putative ribonuclease T(2) [Medicago truncatula]	-2.08323	0.00733	-1.54152	0.0393	1.43609	0.320289	-0.631208	0.967714	-0.754351	0.56386	2.76069	0.000573	0.158036	0.998773
MedtrR108_hic.HiC_scaffold_3.3699	Medtr3g088150	RHN69441.1 putative aldehyde dehydrogenase (NAD(+)) [Medicago truncatula]	-2.07401	0.00743	-1.94082	0.00976	-0.0472638	0.99958	-1.08207	0.182942	-0.972469	0.621845	1.04631	0.172788	-0.109466	0.998773
MedtrR108_hic.HiC_scaffold_3.3968	Medtr3g092790	RHN69729.1 putative Late embryogenesis abundant protein, LEA-14 [Medicago truncatula]	-2.81787	0.00747	-1.55645	0.118061	1.43893	0.854433	-0.929937	NA	-1.41222	0.210705	2.83323	0.0878	-0.781465	0.974139
MedtrR108_hic.HiC_scaffold_6.2784	Medtr6g084430	RHN52801.1 putative transcription factor NAM family [Medicago truncatula]	-1.7931	0.00753	-1.02791	0.106087	0.15912	0.99958	0.50621	0.993283	-1.2317	0.126849	0.717525	0.805047	0.309568	0.979039
MedtrR108_hic.HiC_scaffold_4.2072	Medtr4g057890	RHN60689.1 putative major facilitator superfamily [Medicago truncatula]	2.52265	0.00753	2.16834	0.0321	1.65128	0.503049	0.776462	NA	0.809746	0.863901	-0.0498619	0.993123	-0.572814	0.964245
MedtrR108_hic.HiC_scaffold_5.4010	Medtr5g091130	RHN57665.1 putative nepenthesin [Medicago truncatula]	-0.700167	0.00753	-0.48416	0.0488	-0.52544	0.919881	-0.560824	0.343197	-0.643772	0.0887	-0.468587	0.655971	-0.714187	0.000562
MedtrR108_hic.HiC_scaffold_1.1446	Medtr1g040155	RHN78443.1 putative hydrolase [Medicago truncatula]	-1.14674	0.00757	-0.947881	0.00671	-0.166294	0.99958	-0.345604	0.91094	-0.0105871	0.996334	0.96817	0.0742	0.597011	0.38275
MedtrR108_hic.HiC_scaffold_6.1026	Medtr6g033100	RHN50831.1 putative magnesium transporter NIPA [Medicago truncatula]	-0.805385	0.00759	-0.663063	0.034	-0.381836	0.943951	-0.226621	0.992957	-0.768068	0.0336	-0.345826	0.736239	-0.325341	0.75015
MedtrR108_hic.HiC_scaffold_4.3536	Medtr4g088835	RHN62428.1 putative aminoacyltransferase, E1 ubiquitin-activating enzyme [Medicago truncatula]	0.461667	0.00759	0.391005	0.061	-0.328325	0.755386	0.0206858	0.999678	0.385911	0.227338	-0.407357	0.0522	0.0220753	0.998773
MedtrR108_hic.HiC_scaffold_8.544	Medtr8g015980	RHN39247.1 putative xenobiotic-transporting ATPase [Medicago truncatula]	1.03381	0.0076	0.638442	0.102265	-0.0429902	0.99958	-0.0289913	0.999678	0.817358	0.118934	-0.259956	0.900812	0.154503	0.992353
MedtrR108_hic.HiC_scaffold_4.1555	Medtr4g045990	RHN60173.1 hypothetical protein MtrunA17_Chr4g0022611 [Medicago truncatula]	0.701945	0.00761	1.13269	7.83e-07	-0.542385	0.779153	0.113559	0.999678	0.70101	0.196329	-0.549153	0.034	-0.315011	0.813373
MedtrR108_hic.HiC_scaffold_4.2615	Medtr4g071590	RHN61366.1 putative transcription factor C2C2-GATA family [Medicago truncatula]	-0.885441	0.00761	-0.572151	0.0857	-0.198673	0.99958	-0.168982	0.999678	-0.723719	0.204684	-0.036794	0.993114	-0.315713	0.854866
MedtrR108_hic.HiC_scaffold_7.3984	Medtr7g102560	RHN48567.1 putative flavonol 7-O-beta-glucosyltransferase [Medicago truncatula]	-0.962896	0.00765	-1.1575	0.00176	1.17426	0.0215	0.185686	0.999678	-1.50686	2.79e-05	0.627581	0.32363	-0.16479	0.998773
MedtrR108_hic.HiC_scaffold_4.2592	Medtr4g071060	RHN61337.1 putative cathepsin F [Medicago truncatula]	-0.679332	0.00775	-0.715666	0.00207	0.442001	0.769964	-0.237729	0.999456	-0.197325	0.783984	0.921208	0.00299	0.283292	0.919293
MedtrR108_hic.HiC_scaffold_5.1577	Medtr5g033590	RHN55012.1 putative carboxylic ester hydrolase [Medicago truncatula]	-0.804284	0.00776	-0.658052	0.0912	-0.694074	0.929288	-0.537507	0.999456	-0.895288	0.632318	-0.781765	0.0611	-0.763552	0.092
MedtrR108_hic.HiC_scaffold_3.516	Medtr3g020670	RHN65894.1 putative oxidoreductase [Medicago truncatula]	1.3863	0.00779	1.17858	0.0192	-0.110901	0.99958	-0.0636621	0.999678	1.18894	0.0371	-0.310047	0.884699	-0.046858	0.998773
MedtrR108_hic.HiC_scaffold_4.3890	Medtr4g094595	RHN62852.1 putative starch synthase [Medicago truncatula]	0.51736	0.00779	1.00585	2.62e-10	-0.399053	0.319008	0.0974651	0.999678	0.654874	0.00109	-0.263513	0.533049	-0.248819	0.414144
MedtrR108_hic.HiC_scaffold_3.3178	Medtr3g078800	RHN68846.1 putative Late embryogenesis abundant protein, LEA-14 [Medicago truncatula]	-0.604384	0.00779	-0.470471	0.0736	-0.644839	0.676723	-0.893764	0.103558	-0.764614	0.0642	-0.804033	0.0131	-1.1801	7.5e-06
MedtrR108_hic.HiC_scaffold_8.1372	Medtr8g038220	RHN40241.1 putative annexin [Medicago truncatula]	0.593236	0.00782	0.766522	0.000255	-0.288122	0.876593	-0.122501	0.999456	0.821622	0.000384	-0.0622041	0.970117	-0.0633767	0.998773
MedtrR108_hic.HiC_scaffold_2.4584	Medtr2g105010	RHN76595.1 putative protein kinase CAMK-CAMKL-CHK1 family [Medicago truncatula]	-0.556157	0.00783	-0.773582	1.03e-05	-0.115136	0.99958	-1.31155	1.05e-07	-0.144521	0.829365	0.29241	0.813151	-0.678826	0.0182
MedtrR108_hic.HiC_scaffold_1.953	Medtr1g027680	RHN77769.1 putative glycerophosphodiester phosphodiesterase, protein kinase RLK-Pelle-LRK10L-2 family [Medicago truncatula]	-1.56591	0.00785	-1.00008	0.145165	-1.01426	0.964095	-1.02809	0.844438	-0.299735	0.92277	0.249609	0.969743	-0.321635	0.989725
MedtrR108_hic.HiC_scaffold_3.1888	NA	NA	2.04039	0.00788	1.77755	0.0336	-0.0775839	0.99958	0.31945	0.999678	1.58362	0.147534	-0.537515	0.891315	0.13128	0.998773
MedtrR108_hic.HiC_scaffold_3.2794	Medtr3g070810	RHN68411.1 putative protein-serine/threonine phosphatase [Medicago truncatula]	-1.17768	0.00794	-1.47681	0.000603	-1.11032	0.717514	-0.810825	0.853503	-1.25104	0.0577	-1.18292	0.182566	-0.57595	0.867688
MedtrR108_hic.HiC_scaffold_1.231	Medtr1g021652	RHN77400.1 putative hydroperoxide dehydratase [Medicago truncatula]	-0.733075	0.00799	-0.334426	0.503422	-1.04913	0.0291	-0.428908	0.842607	-0.348581	0.709373	-0.665066	0.00327	-0.437	0.501239
MedtrR108_hic.HiC_scaffold_8.1069	Medtr8g030500	RHN39874.1 putative protein kinase RLK-Pelle-SD-2b family [Medicago truncatula]	0.723227	0.00799	0.480168	0.0873	-0.0829315	0.99958	-0.175621	0.999456	0.125701	0.910495	-0.684288	0.0188	-0.52419	0.126854
MedtrR108_hic.HiC_scaffold_8.2488	Medtr8g064850	RHN41412.1 putative pantothenate kinase [Medicago truncatula]	-0.785094	0.00803	-0.425571	0.724089	-0.512277	0.997644	-0.0836319	0.999678	-0.328313	0.928955	-0.0571264	0.975146	0.020685	0.999539
MedtrR108_hic.HiC_scaffold_8.2569	Medtr8g067280	RHN41501.1 putative transcription factor bHLH family [Medicago truncatula]	-0.49311	0.00805	-0.353201	0.266209	-0.701688	0.99958	-0.507087	0.999456	-0.5501	0.826916	-0.755652	3.17e-06	-0.695323	0.00647
MedtrR108_hic.HiC_scaffold_1.2335	NA	RHN60371.1 putative transposase, Ptta/En/Spm, plant [Medicago truncatula]	1.16533	0.00809	0.711803	0.142339	-0.0778222	0.99958	-0.312527	0.982474	0.999593	0.0272	-0.246714	0.904974	-0.0186678	0.999539
MedtrR108_hic.HiC_scaffold_4.4954	Medtr8g099245	RHN43439.1 putative arabinogalactan peptide, AGP [Medicago truncatula]	0.611896	0.00809	0.649326	0.00343	0.100038	0.99958	0.302457	0.788668	0.283897	0.573854	-0.229902	0.681231	-0.0587087	0.998773
MedtrR108_hic.HiC_scaffold_8.3130	NA	RHN42215.1 putative P-loop containing nucleoside triphosphate hydrolase, leucine-rich repeat domain, L [Medicago truncatula]	-0.415774	0.0081	-0.334084	0.0498	-0.426901	0.531629	-0.219962	0.788119	-0.0827874	0.915118	-0.0959997	0.945617	0.0375515	0.998773
MedtrR108_hic.HiC_scaffold_8.3579	Medtr4g103490	RHN63367.1 putative tripeptidyl-peptidase II [Medicago truncatula]	0.668998	0.00812	0.807568	0.000787	0.0106867	0.99958	0.214386	0.982931	0.379352	0.445747	-0.280649	0.613795	-0.209542	0.88209
MedtrR108_hic.HiC_scaffold_2.2373	Medtr2g054840	RHN74136.1 putative DNA (cytosine-5-)-methyltransferase [Medicago truncatula]	0.816339	0.00812	1.33966	3.49e-07	-0.0846566	0.99958	0.367185	0.651643	0.91643	0.00976	0.0136965	0.994499	-0.0521631	0.998773
MedtrR108_hic.HiC_scaffold_4.97	Medtr4g007090	RHN58340.1 putative phosphatidyl-N-methylethanolamine N-methyltransferase [Medicago truncatula]	0.78043	0.00821	1.03424	2.69e-05	-0.155871	0.99958	0.260945	0.926198	0.868826	0.0028	-0.0686415	0.975281	0.0996098	0.9934
MedtrR108_hic.HiC_scaffold_7.2451	Medtr7g075390	RHN46802.1 putative geraniol 8-hydroxylase [Medicago truncatula]	-2.10721	0.00823	-1.14656	0.138389	0.282042	0.99958	0.357423	0.999456	-0.347838	0.856929	2.04728	0.0321	1.16152	0.33825
MedtrR108_hic.HiC_scaffold_3.4634	Medtr3g104560	RHN70469.1 putative unspecific monooxygenase [Medicago truncatula]	0.629547	0.00824	0.477925	0.0864	-0.0290218	0.99958	0.205427	0.980414	0.511921	0.0619	-0.148593	0.906892	0.245449	0.845901
MedtrR108_hic.HiC_scaffold_8.1041	Medtr8g028615	RHN39845.1 putative heavy metal-associated domain, HMA [Medicago truncatula]	-1.47651	0.00825	-1.29583	0.016	0.0901367	0.99958	-0.209943	0.999678	-0.844367	0.29308	0.720404	0.647801	0.24804	0.989476
MedtrR108_hic.HiC_scaffold_4.992	Medtr5g049880	RHN51175.1 putative nucleotide-binding alpha-beta plait domain-containing protein [Medicago truncatula]	-0.631493	0.00827	-1.41867	7.64e-12	0.383109	0.826338	-0.397727	0.72578	-0.981349	0.000255	0.0305059	0.991049	0.0463212	0.998773
MedtrR108_hic.HiC_scaffold_5.355	Medtr5g010420	RHN53602.1 putative cu(2+)-exporting ATPase [Medicago truncatula]	-0.855857	0.00828	-0.832779	0.0128	0.0118232	0.99958	-0.163153	0.999456	0.215348	0.831145	1.07981	0.000488	0.889336	0.00117
MedtrR108_hic.HiC_scaffold_1.2595	Medtr1g060090	RHN79559.1 putative phosphoinositide phospholipase C, Phosphatidylinositol diacylglycerol-lyase [Medicago truncatula]	-0.902498	0.00835	-0.865103	0.0178	0.533623	0.77395	-0.0939819	0.999678	-0.6495	0.196183	0.785799	0.0668	0.127691	0.998773
MedtrR108_hic.HiC_scaffold_7.4663	Medtr7g114890	RHN49389.1 hypothetical protein MtrunA17_Chr7g0273981 [Medicago truncatula]	0.56142	0.00835	0.641229	0.00214	0.105421	0.99958	0.392331	0.407482	0.317339	0.46606	-0.140782	0.847979	0.0727107	0.994474
MedtrR108_hic.HiC_scaffold_5.1448	Medtr5g030620	RHN54860.1 putative carboxy-lyase [Medicago truncatula]	-1.05593	0.00838	-1.79818	0.000129	0.862764	0.47883	-0.0505015	0.999678	-1.38174	0.00195	0.535864	0.630825	0.365551	0.973502
MedtrR108_hic.HiC_scaffold_1.3642	Medtr1g082840	RHN80764.1 hypothetical protein MtrunA17_Chr1g0191791 [Medicago truncatula]	-0.646521	0.00843	-0.863234	9.52e-05	0.242977	0.958122	0.119266	0.999678	-0.706581	0.0131	0.179649	0.840708	0.281301	0.726875
MedtrR108_hic.HiC_scaffold_2.2332	NA	NA	0.607008	0.00851	0.685766	0.006	-0.325945	0.917163	-0.0130663	0.999678	0.602419	0.0332	-0.333045	0.562903	-0.0910456	0.996127
MedtrR108_hic.HiC_scaffold_7.454	Medtr7g017900	RHN44548.1 putative phosphogluconate dehydrogenase (NADP(+)-dependent, decarboxylating) [Medicago truncatula]	0.425758	0.00854	0.340033	0.0658	0.157433	0.99958	0.165273	0.924932	0.077856	0.907151	-0.192977	0.669806	-0.0919456	0.973502
MedtrR108_hic.HiC_scaffold_3.2229	Medtr3g463450	RHN67607.1 putative 43kDa postsynaptic protein [Medicago truncatula]	0.635517	0.00859	1.24691	2.03e-09	-0.562019	0.0994	0.0896062	0.999678	0.863129	0.000841	-0.336165	0.402401	-0.290192	0.472813
MedtrR108_hic.HiC_scaffold_7.4609	Medtr7g113860	RHN49308.1 putative alpha-L-fucosidase [Medicago truncatula]	-3.10915	0.0086	-0.727921	0.645274	0.528999	0.99958	-0.512105	0.999456	0.412743	0.905775	4.04989	0.000625	0.633585	0.944957
MedtrR108_hic.HiC_scaffold_3.4449	Medtr3g101260	RHN70256.1 putative cupredoxin [Medicago truncatula]	-3.03173	0.00862	-7.06146	7.76e-06	2.04484	NA	0.401026	NA	-4.13901	0.00159	0.896512	0.956465	3.23904	NA
MedtrR108_hic.HiC_scaffold_4.294	Medtr4g011680	RHN58593.1 hypothetical protein MtrunA17_Chr4g0004051 [Medicago truncatula]	0.660118	0.00866	0.862792	0.000181	0.0398298	0.99958	0.257824	0.898166	0.67729	0.0217	0.0556154	0.969743	0.0756006	0.998773
MedtrR108_hic.HiC_scaffold_4.3821	Medtr4g094360	RHN62769.1 putative EamA domain-containing protein [Medicago truncatula]	0.822057	0.00872	1.24643	3.77e-06	-0.150913	0.99958	0.323349	0.828649	0.953586	0.0075	-0.0209741	0.994073	0.0333643	0.998773
MedtrR108_hic.HiC_scaffold_5.1833	Medtr5g038900	RHN55302.1 putative UAA transporter [Medicago truncatula]	0.620704	0.00872	0.477016	0.0419	0.140792	0.99958	-0.0421585	0.999678	0.245346	0.633747	-0.236613	0.765088	-0.268877	0.634022
MedtrR108_hic.HiC_scaffold_8.893	Medtr8g027200	RHN39674.1 putative ATPase, AAA-type, core, sigma-54 interaction domain, ATP-binding site 1 [Medicago truncatula]	-0.757757	0.00876	-0.734456	0.0146	0.103923	0.99958	-0.694967	0.364148	-0.441753	0.403289	0.415615	0.675593	-0.398331	0.797238
MedtrR108_hic.HiC_scaffold_8.3604	Medtr4g103920	RHN63398.1 Glyceraldehyde-3-phosphate dehydrogenase, cytosolic [Medicago truncatula]	0.433711	0.0088	0.545378	0.00065	-0.0895266	0.99958	0.208378	0.829726	0.328602	0.20262	-0.196517	0.673962	-0.00326613	0.999539
MedtrR108_hic.HiC_scaffold_3.3664	Medtr3g087510	RHN69395.1 putative PLAT/LH2 domain-containing protein [Medicago truncatula]	-0.889724	0.0088	-0.244024	0.686125	0.432712	0.930206	0.37962	0.867974	-0.888043	0.0365	0.432732	0.617119	-0.260914	0.858282
MedtrR108_hic.HiC_scaffold_4.1553	Medtr4g045997	RHN60171.1 putative NADH:ubiquinone reductase (non-electrogenic) [Medicago truncatula]	-0.841744	0.00882	-0.579755	0.0462	-0.0847367	0.99958	-0.16517	0.999678	-0.616315	0.0778	0.138985	0.969743	-0.195203	0.979039
MedtrR108_hic.HiC_scaffold_3.144	Medtr3g008280	RHN65360.1 putative protein kinase RLK-Pelle-RLCK-IXb family [Medicago truncatula]	-0.810859	0.00885	-0.734873	0.0478	-0.123291	0.99958	-0.0926938	0.999678	-0.750929	0.128491	-0.0631518	0.980641	-0.102111	0.998773
MedtrR108_hic.HiC_scaffold_3.1187	Medtr3g040800	RHN66630.1 putative protein kinase RLK-Pelle-RLCK-VIIa-2 family [Medicago truncatula]	-0.847855	0.00885	-1.02533	0.000348	0.185533	0.99958	-0.222848	0.999678	-0.989794	0.0302	0.041199	0.993123	-0.18597	0.992246
MedtrR108_hic.HiC_scaffold_7.3447	Medtr7g093040	RHN47956.1 hypothetical protein MtrunA17_Chr7g0258571 [Medicago truncatula]	-1.08826	0.00886	-1.44546	0.0186	1.60603	0.0273	1.09351	0.364148	-1.9598	5.65e-05	0.73088	0.303203	0.584084	0.902585
MedtrR108_hic.HiC_scaffold_8.4920	Medtr4g130940	RHN64897.1 putative ubiquitinyl hydrolase 1 [Medicago truncatula]	0.481918	0.00886	0.43598	0.0214	-0.0457148	0.99958	0.017375	0.999678	0.265833	0.474724	-0.264009	0.473974	-0.148441	0.863269
MedtrR108_hic.HiC_scaffold_5.2998	Medtr5g070830	RHN56494.1 putative costunolide synthase [Medicago truncatula]	0.786598	0.00886	0.84947	0.00486	0.101313	0.99958	0.37207	0.893284	0.751994	0.101495	0.0638368	0.977491	0.278683	0.845901
MedtrR108_hic.HiC_scaffold_2.2934	NA	NA	-1.12426	0.00887	-1.09846	0.013	-0.595126	0.99958	-0.227085	0.999678	-1.34543	0.0106	-0.813284	0.558977	-0.467129	0.950609
MedtrR108_hic.HiC_scaffold_2.3746	Medtr2g089985	RHN75659.1 hypothetical protein MtrunA17_Chr2g0323651 [Medicago truncatula]	1.20387	0.00887	1.32048	0.00143	-1.83328	0.799353	-0.173627	0.999678	1.13856	0.754701	-1.89795	8.94e-07	-0.355602	0.924195
MedtrR108_hic.HiC_scaffold_4.5368	Medtr8g107370	RHN43927.1 putative phosphoethanolamine N-methyltransferase [Medicago truncatula]	1.35212	0.00891	1.57114	1.07e-09	0.234638	0.99958	0.560361	0.0816	0.939377	0.0074	-0.180312	0.913211	-0.0681014	0.998773
MedtrR108_hic.HiC_scaffold_8.1286	Medtr8g036020	RHN40144.1 putative 4-hydroxy-tetrahydrodipicolinate synthase [Medicago truncatula]	0.555797	0.009	0.652218	0.000917	0.110067	0.99958	0.0756515	0.999678	0.471265	0.113427	0.0235108	0.991082	-0.100875	0.980671
MedtrR108_hic.HiC_scaffold_7.15	Medtr7g405730	RHN43962.1 Bidirectional sugar transporter N3 [Medicago truncatula]	0.879095	0.00905	0.85901	0.00292	-0.713977	0.518433	-0.39353	0.732561	1.37063	2.07e-06	-0.225244	0.924663	0.124582	0.985348
MedtrR108_hic.HiC_scaffold_4.3490	Medtr4g088510	RHN62387.1 hypothetical protein MtrunA17_Chr4g0046861 [Medicago truncatula]	0.76839	0.00914	0.924805	0.000129	0.0154312	0.99958	0.301255	0.924932	0.694133	0.0512	-0.059523	0.978015	0.0775524	0.998773
MedtrR108_hic.HiC_scaffold_2.4365	Medtr2g101310	RHN76358.1 putative ankyrin repeat-containing domain, PGG domain-containing protein [Medicago truncatula]	-2.08456	0.00917	-3.981	1.34e-05	0.419306	0.99958	-1.13325	NA	-1.43352	0.141865	1.06835	0.663115	1.38772	0.91227
MedtrR108_hic.HiC_scaffold_7.2195	Medtr7g068650	RHN46470.1 putative oxidoreductase [Medicago truncatula]	-1.63079	0.00918	-1.6295	0.414587	-0.555508	0.99958	0.486512	0.999456	-1.84003	0.0136	-0.768373	0.816627	0.277426	0.998773
MedtrR108_hic.HiC_scaffold_8.1293	Medtr8g036075	RHN40153.1 putative EF-hand domain pair protein [Medicago truncatula]	0.740695	0.00918	0.924339	0.000198	-0.220878	0.99958	0.238444	0.999456	0.30642	0.686889	-0.658753	0.0131	-0.375975	0.75838
MedtrR108_hic.HiC_scaffold_1.4327	Medtr1g096310	RHN81560.1 Isoliquiritigenin 2'-O-methyltransferase [Medicago truncatula]	-3.57829	0.00919	-4.7061	1.77e-05	0.706938	0.99958	-5.96868	4.55e-05	1.80142	0.603309	6.08309	4.3e-17	0.550545	0.949947
MedtrR108_hic.HiC_scaffold_1.5077	Medtr1g111550	RHN82475.1 putative major facilitator superfamily domain-containing protein [Medicago truncatula]	-1.48192	0.00922	-1.73513	0.000843	0.280898	0.99958	0.229311	0.999678	-1.01297	0.0988	0.750479	0.611146	0.957033	0.487026
MedtrR108_hic.HiC_scaffold_8.3415	Medtr4g100420	RHN63206.1 putative transcription factor AP2-EREBP family [Medicago truncatula]	-0.507519	0.00922	-0.332453	0.191894	-0.0106774	0.99958	0.121144	0.999456	-0.285028	0.454235	0.209527	0.643541	0.175542	0.863033
MedtrR108_hic.HiC_scaffold_6.240	Medtr6g008480	RHN49908.1 putative matrilysin [Medicago truncatula]	0.88727	0.00922	1.29564	9.4e-06	0.275859	0.99958	0.553155	0.368807	1.10509	0.000388	0.489808	0.644199	0.368099	0.720102
MedtrR108_hic.HiC_scaffold_2.1530	Medtr2g437380	RHN73242.1 putative codeine 3-O-demethylase [Medicago truncatula]	-1.20269	0.00924	-0.760224	0.154003	-0.612484	0.743369	-0.172377	0.999678	-0.319307	0.837507	0.267567	0.909368	0.277251	0.891364
MedtrR108_hic.HiC_scaffold_4.4913	Medtr8g098840	RHN43398.1 putative galacturan 1,4-alpha-galacturonidase [Medicago truncatula]	0.726725	0.00924	0.525183	0.134684	0.228861	0.99958	0.40199	0.545191	0.218014	0.831492	-0.281276	0.550811	0.0985788	0.989033
MedtrR108_hic.HiC_scaffold_8.1952	Medtr8g058250	RHN40864.1 putative protein kinase RLK-Pelle-DLSV family [Medicago truncatula]	-1.00984	0.00931	-0.459346	0.284398	-0.121015	0.99958	0.108846	0.999678	-0.415296	0.65919	0.474062	0.641653	0.162137	0.983464
MedtrR108_hic.HiC_scaffold_7.2360	Medtr7g073290	RHN46690.1 putative protein kinase RLK-Pelle-LRR-VII-1 family [Medicago truncatula]	0.589039	0.00932	0.942316	1.64e-06	-0.0756687	0.99958	0.249651	0.813235	0.609679	0.0217	-0.0567009	0.975281	-0.0785483	0.986206
MedtrR108_hic.HiC_scaffold_4.4059	NA	RHN42408.1 putative ornithine aminotransferase [Medicago truncatula]	-0.80915	0.00939	-1.14364	5.38e-05	0.3134	0.968315	-0.45107	0.394027	-0.297607	0.696474	0.821835	0.0123	0.399329	0.484114
MedtrR108_hic.HiC_scaffold_8.4786	Medtr4g128260	RHN64752.1 putative ATPase, AAA-type, core, AAA-type ATPase domain-containing protein [Medicago truncatula]	-1.07428	0.00941	-0.950114	0.00959	0.533591	0.99958	-0.32099	0.999678	-0.927006	0.36255	0.672743	0.718523	-0.294628	0.974139
MedtrR108_hic.HiC_scaffold_7.140	Medtr7g009060	RHN44168.1 putative phosphotransferase with a phosphate group as acceptor [Medicago truncatula]	0.489387	0.00948	0.57537	0.0341	-0.0873951	0.99958	0.186965	0.97466	0.326254	0.363509	-0.253277	0.706759	-0.0563911	0.998773
MedtrR108_hic.HiC_scaffold_2.2639	Medtr1g036710	RHN78166.1 putative transcription factor interactor and regulator CCHC(Zn) family [Medicago truncatula]	0.836485	0.00957	1.03528	0.000505	-0.0787089	0.99958	0.359432	0.754666	0.463831	0.445541	-0.453811	0.588288	-0.207845	0.912104
MedtrR108_hic.HiC_scaffold_5.269	Medtr5g009170	RHN53506.1 putative UDP-glucose 4-epimerase [Medicago truncatula]	-0.71772	0.00961	-0.333957	0.404289	0.053444	0.99958	-0.166279	0.999456	-0.0418366	0.977851	0.726397	0.0164	0.130077	0.980347
MedtrR108_hic.HiC_scaffold_6.1030	Medtr6g033165	RHN50838.1 putative potassium transporter [Medicago truncatula]	-0.649266	0.00961	-0.559115	0.0278	0.0438742	0.99958	-0.272656	0.898173	-0.232459	0.685298	0.458274	0.198155	0.0601879	0.998773
MedtrR108_hic.HiC_scaffold_3.1891	Medtr3g055510	RHN67232.1 putative EF-hand domain pair protein [Medicago truncatula]	0.783729	0.00961	1.08883	2e-06	0.1015	0.99958	0.403623	0.517232	0.817646	0.00442	0.134687	0.9569	0.136441	0.970488
MedtrR108_hic.HiC_scaffold_7.93	Medtr7g007010	RHN44064.1 putative transcription factor AS2-LOB family [Medicago truncatula]	0.722371	0.00961	1.07001	2.38e-05	-0.830551	0.131165	0.227198	0.999678	0.302646	0.770321	-1.25524	1.39e-11	-0.537595	0.839555
MedtrR108_hic.HiC_scaffold_6.2796	Medtr6g084600	RHN52817.1 hypothetical protein MtrunA17_Chr6g0484631 [Medicago truncatula]	-0.599424	0.0097	-2.77e-05	0.999885	0.261421	0.99958	0.12818	0.999678	-0.422175	0.283894	0.435958	0.344019	-0.288226	0.60967
MedtrR108_hic.HiC_scaffold_6.2971	Medtr6g088665	RHN53016.1 putative aminocyclopropanecarboxylate oxidase [Medicago truncatula]	-0.664267	0.00989	-0.546525	0.104406	-0.407091	0.799507	-0.429443	0.701108	-0.466542	0.221603	-0.211629	0.870905	-0.3454	0.813545
MedtrR108_hic.HiC_scaffold_7.4119	Medtr7g105070	RHN48710.1 putative oxoglutarate/iron-dependent dioxygenase, non-heme dioxygenase domain-containing protein [Medicago truncatula]	-1.32756	0.0099	-2.04082	7.02e-06	1.30777	0.223384	0.0405188	0.999678	-1.82793	0.000405	0.80389	0.513266	0.259917	0.991646
MedtrR108_hic.HiC_scaffold_3.3689	Medtr3g088010	RHN69429.1 hypothetical protein MtrunA17_Chr3g0124651 [Medicago truncatula]	-1.76357	0.00996	-0.892092	0.191074	0.510394	0.99958	0.0477076	0.999678	-1.14038	0.265295	1.12868	0.429048	-0.196208	0.998773
MedtrR108_hic.HiC_scaffold_3.5265	Medtr3g115490	RHN71229.1 putative transferase, protein kinase RLK-Pelle-RLCK-VIIa-2 family [Medicago truncatula]	-1.08604	0.00996	-1.33365	8.09e-05	-0.0307253	0.99958	-0.298023	0.999678	-1.38644	0.00317	-0.32306	0.931799	-0.343975	0.955999
MedtrR108_hic.HiC_scaffold_5.3802	Medtr5g087740	RHN57453.1 hypothetical protein MtrunA17_Chr5g0440551 [Medicago truncatula]	1.03292	0.00996	0.634339	0.236322	0.125273	0.99958	-0.0716368	0.999678	-0.105297	0.965104	-1.01112	0.0183	-0.807123	0.286631
MedtrR108_hic.HiC_scaffold_6.2933	Medtr6g088260	RHN52986.1 putative winged helix-turn-helix DNA-binding domain, toll-like receptor [Medicago truncatula]	-0.620416	0.00996	-0.703937	0.00115	-0.492561	0.915649	-0.30561	0.875068	-0.676499	0.0323	-0.54879	0.437512	-0.271604	0.678432
MedtrR108_hic.HiC_scaffold_5.2474	Medtr1g048120	NA	1.66986	0.00999	1.76482	0.000671	0.175184	0.99958	0.547872	0.982474	1.14728	0.293316	-0.35143	0.914761	-0.0683319	0.998773
MedtrR108_hic.HiC_scaffold_4.2904	Medtr4g478130	RHN61742.1 putative (S)-norcoclaurine synthase [Medicago truncatula]	-1.03421	0.01	-1.21216	0.0025	-0.000391	0.999639	-0.583708	0.798747	-0.463307	0.533039	0.568866	0.555877	0.167799	0.998773
MedtrR108_hic.HiC_scaffold_8.4564	Medtr4g123593	RHN64494.1 putative TMEM14 family protein [Medicago truncatula]	0.608985	0.0101	0.837045	2.96e-05	-0.264936	0.99958	-0.33009	0.890288	0.744691	0.0276	-0.131659	0.908102	-0.418044	0.248554
MedtrR108_hic.HiC_scaffold_5.281	Medtr5g009410	RHN53522.1 putative transcription factor AP2-EREBP family [Medicago truncatula]	-2.07176	0.0101	-2.28717	0.000397	0.796467	NA	-0.155039	NA	-2.23388	0.00189	0.621328	0.924707	-0.120995	0.998773
MedtrR108_hic.HiC_scaffold_7.2415	Medtr7g074610	RHN46752.1 putative protein kinase RLK-Pelle-RLCK-VIIa-2 family [Medicago truncatula]	0.689175	0.0101	0.659845	0.0102	-0.306683	0.99958	-0.204844	0.999678	0.885415	0.0988	-0.11399	0.948042	0.0268438	0.998773
MedtrR108_hic.HiC_scaffold_8.2511	Medtr8g066093	NA	0.532305	0.0102	0.390183	0.105119	-0.0745341	0.99958	-0.00539421	0.999737	0.28474	0.479111	-0.323945	0.221454	-0.105804	0.979039
MedtrR108_hic.HiC_scaffold_2.873	Medtr2g022610	RHN72468.1 hypothetical protein MtrunA17_Chr2g0287961 [Medicago truncatula]	-1.22924	0.0103	-1.6263	0.000233	0.63367	0.99958	-0.209784	0.999678	-1.85316	0.00217	0.011242	0.998356	-0.433669	0.956784
MedtrR108_hic.HiC_scaffold_4.3312	Medtr4g085810	RHN62185.1 putative protein kinase RLK-Pelle-URK-1 family [Medicago truncatula]	0.921003	0.0103	0.459977	0.254964	0.028697	0.99958	0.178013	0.999456	0.333267	0.691347	-0.562914	0.386296	0.0581342	0.998773
MedtrR108_hic.HiC_scaffold_3.3554	Medtr3g086010	RHN69288.1 putative protein phosphatase 2A, regulatory B subunit, B56 [Medicago truncatula]	-0.63256	0.0104	-0.433981	0.10378	-0.142021	0.99958	-0.119424	0.999678	-0.446291	0.203928	0.0420636	0.98683	-0.126349	0.979039
MedtrR108_hic.HiC_scaffold_7.4797	Medtr7g117310	RHN49538.1 putative potassium channel, voltage-dependent, EAG/ELK/ERG [Medicago truncatula]	-0.835953	0.0104	-1.01938	0.00207	-0.637115	0.919881	-0.378716	0.945268	-1.18853	0.000315	-0.990124	0.174361	-0.543965	0.617588
MedtrR108_hic.HiC_scaffold_2.860	Medtr2g022370	RHN72450.1 putative nepenthesin [Medicago truncatula]	1.45691	0.0104	0.889806	0.27645	0.599197	0.973512	0.215054	0.999678	0.403599	0.857281	-0.455367	0.813477	-0.266286	0.988461
MedtrR108_hic.HiC_scaffold_3.3592	Medtr3g086520	RHN69327.1 putative transcription factor C2H2 family [Medicago truncatula]	-0.845217	0.0104	-1.45379	9.59e-09	0.237158	0.99958	-0.356871	0.907583	-0.622167	0.0678	0.458523	0.742923	0.48053	0.620031
MedtrR108_hic.HiC_scaffold_8.591	Medtr8g017280	RHN39311.1 putative F-box domain, leucine-rich repeat domain, L domain-containing protein [Medicago truncatula]	-0.95557	0.0105	-0.714446	0.0248	-0.0481782	0.99958	-0.204459	0.999678	-0.50214	0.323106	0.405804	0.743542	0.0139908	0.999539
MedtrR108_hic.HiC_scaffold_5.184	Medtr5g007730	RHN53409.1 putative naringenin-chalcone synthase [Medicago truncatula]	-2.41172	0.0105	-2.29545	0.00151	-0.702466	0.958586	-1.2093	0.136852	-1.86692	9.07e-07	-0.147796	0.990614	-0.777941	0.670309
MedtrR108_hic.HiC_scaffold_6.1476	Medtr6g047750	RHN51438.1 putative transcription factor GRAS family [Medicago truncatula]	0.420606	0.0105	0.401248	0.00397	-0.108024	0.99958	-0.0190598	0.999678	0.118799	0.814017	-0.412609	0.0306	-0.296209	0.0658
MedtrR108_hic.HiC_scaffold_1.2802	Medtr1g064630	RHN79806.1 putative protein kinase RLK-Pelle-DLSV family [Medicago truncatula]	-1.26425	0.0106	-0.936987	0.0649	-0.106856	0.99958	-0.175679	0.999678	-1.52109	0.00471	-0.36387	0.916989	-0.75667	0.719577
MedtrR108_hic.HiC_scaffold_1.3304	Medtr1g075480	RHN80347.1 putative tetratricopeptide-like helical domain-containing protein [Medicago truncatula]	-0.665272	0.0106	-0.46482	0.102605	-0.156909	0.99958	-0.240787	0.997961	-0.471146	0.319662	0.0369268	0.993123	-0.239883	0.88815
MedtrR108_hic.HiC_scaffold_6.2032	Medtr6g464450	RHN51913.1 putative Late nodulin [Medicago truncatula]	0.77402	0.0106	1.17564	1.12e-05	0.00629921	0.99958	0.475906	0.547916	0.522778	0.319279	-0.246585	0.821458	-0.17316	0.958465
MedtrR108_hic.HiC_scaffold_4.3733	Medtr4g093600	RHN62661.1 putative nicotinamidase [Medicago truncatula]	0.627036	0.0106	0.911695	1.09e-06	-0.201648	0.99958	-0.0329028	0.999678	0.854161	4.19e-05	0.0240586	0.993123	-0.0847629	0.994423
MedtrR108_hic.HiC_scaffold_8.509	NA	RHN39203.1 putative glucose-6-phosphate dehydrogenase (NADP(+)) [Medicago truncatula]	0.805602	0.0106	0.742992	0.0859	0.199555	0.99958	0.498235	0.643608	0.265523	0.781767	-0.343312	0.664878	0.0271455	0.999166
MedtrR108_hic.HiC_scaffold_3.2915	Medtr3g073150	RHN68551.1 putative nitrate reductase (NADH) [Medicago truncatula]	-1.26345	0.0107	-0.845434	0.0691	1.51655	0.0296	1.34878	0.0418	-1.80713	0.000151	0.971796	0.206818	0.392895	0.881695
MedtrR108_hic.HiC_scaffold_1.1145	Medtr1g031880	RHN78019.1 putative dynein ATPase [Medicago truncatula]	-0.934156	0.0107	-0.796694	0.0279	-0.0982404	0.99958	0.0631933	0.999678	-0.632981	0.25327	0.201863	0.912433	0.233716	0.948853
MedtrR108_hic.HiC_scaffold_4.5237	Medtr8g104890	RHN43768.1 putative PLAC8 motif-containing protein [Medicago truncatula]	-1.26932	0.0109	-2.42813	2.34e-06	0.231496	0.99958	-0.659238	0.97017	-1.41992	0.00767	0.0801271	0.990614	0.34486	0.994423
MedtrR108_hic.HiC_scaffold_5.378	Medtr5g010680	RHN53627.1 putative transcription factor HSF-type-DNA-binding family [Medicago truncatula]	-0.671044	0.0109	-0.761936	0.00809	-0.412509	0.99958	-0.453142	0.948894	-0.00573059	0.998997	0.251009	0.793754	0.312089	0.853407
MedtrR108_hic.HiC_scaffold_1.3985	Medtr1g088995	RHN81170.1 putative mitochondrial carrier domain-containing protein [Medicago truncatula]	0.711171	0.0109	0.978256	5.02e-05	0.0312704	0.99958	0.270959	0.943798	0.658398	0.068	-0.0236988	0.993123	-0.0443993	0.998773
MedtrR108_hic.HiC_scaffold_4.372	Medtr4g013290	RHN58680.1 putative S-adenosyl-L-methionine-dependent methyltransferase [Medicago truncatula]	-0.654781	0.0109	-0.641864	0.0122	-0.217704	0.99958	-0.575937	0.444663	-0.525741	0.254488	-0.0909003	0.969743	-0.452265	0.371489
MedtrR108_hic.HiC_scaffold_7.684	Medtr7g024873	RHN44803.1 putative EF-hand domain pair protein [Medicago truncatula]	-2.02933	0.0109	-1.17576	0.231486	-0.0736715	0.99958	-4.24303	1.79e-06	0.475642	0.854406	2.42935	0.000304	-2.59168	0.0923
MedtrR108_hic.HiC_scaffold_4.3896	NA	NA	-1.35711	0.011	-0.773916	0.284201	0.340105	0.99958	0.15126	0.999678	-0.395533	0.761631	1.30186	0.255316	0.536003	0.860827
MedtrR108_hic.HiC_scaffold_5.4029	Medtr5g091550	RHN57670.1 putative ubiquitinyl hydrolase 1 [Medicago truncatula]	0.603786	0.011	0.255429	0.53794	0.275609	0.99958	0.359463	0.696967	0.06738	0.965469	-0.26348	0.806156	0.176668	0.912554
MedtrR108_hic.HiC_scaffold_8.435	Medtr8g013900	RHN39111.1 putative casparian strip membrane protein [Medicago truncatula]	0.759312	0.011	0.878406	0.0022	0.0837784	0.99958	0.349971	0.516858	0.583654	0.0929	-0.0936058	0.969743	0.0598684	0.998773
MedtrR108_hic.HiC_scaffold_3.756	Medtr3g028465	RHN66179.1 hypothetical protein MtrunA17_Chr3g0088011 [Medicago truncatula]	-0.93393	0.0111	-0.432484	0.345471	-0.423267	0.952054	-0.842781	0.054	-0.391289	0.667104	0.118227	0.969743	-0.794215	0.00237
MedtrR108_hic.HiC_scaffold_6.2832	Medtr6g086060	RHN52861.1 putative serine incorporator/TMS membrane protein [Medicago truncatula]	0.917872	0.0111	1.41322	2.15e-06	-0.137985	0.99958	0.404374	0.608702	1.00083	0.00867	-0.0558126	0.987839	-0.00467704	0.999539
MedtrR108_hic.HiC_scaffold_3.1438	Medtr3g450310	RHN66804.1 putative transcription factor MYB-HB-like family [Medicago truncatula]	-3.87431	0.0111	-6.52756	0.000104	1.10947	NA	-1.34649	NA	-2.27026	0.233862	2.71853	0.502961	2.91785	NA
MedtrR108_hic.HiC_scaffold_3.2701	Medtr3g068200	RHN68289.1 putative protein-serine/threonine phosphatase [Medicago truncatula]	-0.880113	0.0112	-0.411441	0.198152	-0.258598	0.99958	-0.617678	0.398107	-0.0251871	0.987619	0.594924	0.334068	-0.225361	0.958465
MedtrR108_hic.HiC_scaffold_3.4003	Medtr3g093400	RHN69768.1 hypothetical protein MtrunA17_Chr3g0128351 [Medicago truncatula]	-0.652484	0.0112	-0.274637	0.555657	0.000352	0.99958	-0.0496545	0.999678	-0.0449237	0.97494	0.606215	0.0667	0.183865	0.971521
MedtrR108_hic.HiC_scaffold_7.3830	NA	RHN48376.1 putative transcription factor C2H2 family [Medicago truncatula]	-2.40342	0.0112	-2.68658	0.00091	-0.25583	NA	-1.57619	NA	-1.99292	0.101991	0.176608	0.990614	-0.851832	0.980347
MedtrR108_hic.HiC_scaffold_3.289	Medtr3g011910	RHN65545.1 putative protein kinase RLK-Pelle-DLSV family [Medicago truncatula]	-1.84524	0.0112	-1.87944	0.000265	-0.368591	0.99958	-0.570386	0.982474	-0.905801	0.210169	0.566897	0.909368	0.400676	0.979039
MedtrR108_hic.HiC_scaffold_3.645	Medtr3g025300	RHN66064.1 putative DNA helicase [Medicago truncatula]	0.436627	0.0112	0.474664	0.00486	-0.248482	0.824179	-0.156628	0.982421	0.551211	0.00222	-0.135876	0.865471	-0.0750968	0.988461
MedtrR108_hic.HiC_scaffold_8.5073	Medtr4g133230	RHN65056.1 putative sodium/sulfate symporter [Medicago truncatula]	-1.03139	0.0113	-1.16407	0.460319	0.441792	0.99958	-0.708297	0.827521	-0.975191	0.0554	0.497141	0.697268	-0.50792	0.964245
MedtrR108_hic.HiC_scaffold_8.779	Medtr8g022810	RHN39543.1 putative carboxylesterase [Medicago truncatula]	-1.2902	0.0113	-0.834405	0.123343	-0.618851	0.99958	-0.163944	0.999678	-1.44931	0.066	-0.777431	0.618062	-0.774906	0.604331
MedtrR108_hic.HiC_scaffold_3.3247	Medtr8g045280	RHN56550.1 putative nucleotide-binding alpha-beta plait domain-containing protein [Medicago truncatula]	0.92116	0.0116	0.790286	0.0378	-0.00413589	0.99958	0.336429	0.982474	0.529925	0.433354	-0.397596	0.797367	0.0801339	0.998773
MedtrR108_hic.HiC_scaffold_6.2434	NA	RHN52436.1 putative dual-specificity kinase CMGC-DYRK-PRP4 family [Medicago truncatula]	-2.13532	0.0116	-1.77828	0.0426	-1.07151	0.813025	-1.92383	0.46289	-0.342227	0.881535	0.715649	0.897643	-0.484951	0.998773
MedtrR108_hic.HiC_scaffold_1.3947	Medtr1g088660	RHN81127.1 putative transcription factor C2H2 family [Medicago truncatula]	-1.03314	0.0116	-1.18924	0.000864	-0.174851	0.99958	-1.48983	0.000522	0.0725008	0.973804	0.927838	0.120936	-0.221807	0.977411
MedtrR108_hic.HiC_scaffold_1.2448	Medtr1g056560	RHN79417.1 hypothetical protein MtrunA17_Chr1g0177131 [Medicago truncatula]	-0.6627	0.0116	-0.477257	0.0518	-0.43686	0.886359	-0.66392	0.0519	-0.455576	0.188143	-0.230638	0.897643	-0.637634	0.0158
MedtrR108_hic.HiC_scaffold_4.4697	Medtr8g094590	RHN43156.1 putative nepenthesin [Medicago truncatula]	-0.74184	0.0116	-0.737595	0.0116	-0.231759	0.99958	-0.0928039	0.999678	-0.48552	0.318912	0.023183	0.993666	0.167227	0.961519
MedtrR108_hic.HiC_scaffold_8.2823	Medtr8g072640	RHN41808.1 putative hydroxymethylglutaryl-CoA reductase (NADPH) [Medicago truncatula]	0.427951	0.0117	0.347489	0.342213	0.0809593	0.99958	-0.0587243	0.999678	-0.0475956	0.978647	-0.394111	0.245482	-0.447534	0.308733
MedtrR108_hic.HiC_scaffold_4.2536	Medtr4g069940	RHN61280.1 putative glucan endo-1,3-beta-D-glucosidase [Medicago truncatula]	0.660818	0.0117	-0.0817634	0.912028	-0.296665	0.99958	-0.0188569	0.999678	-0.227736	0.870984	-1.18216	3.03e-05	-0.156565	0.975148
MedtrR108_hic.HiC_scaffold_7.4620	Medtr7g113970	RHN49324.1 putative major facilitator, sugar transporter, major facilitator superfamily [Medicago truncatula]	-0.714322	0.0117	-0.464986	0.137143	0.463816	0.885569	0.18121	0.999678	-0.506668	0.350926	0.672185	0.0807	0.146749	0.975148
MedtrR108_hic.HiC_scaffold_3.691	NA	RHN66121.1 putative tetrapyrrole methylase [Medicago truncatula]	0.651768	0.0117	1.19965	9.77e-09	-0.52819	0.447816	-0.0156706	0.999678	1.10126	1.56e-05	-0.0808257	0.969743	-0.110259	0.980671
MedtrR108_hic.HiC_scaffold_8.2789	Medtr8g072010	RHN41778.1 putative pectinacetylesterase/NOTUM, alpha/Beta hydrolase [Medicago truncatula]	0.756494	0.0117	0.605389	0.0243	-0.04668	0.99958	0.264876	0.980414	0.457925	0.322268	-0.348815	0.723202	0.124185	0.984528
MedtrR108_hic.HiC_scaffold_1.3051	Medtr1g070350	RHN80087.1 putative Zein-binding domain-containing protein [Medicago truncatula]	0.794208	0.0118	1.32332	1.42e-06	-0.54283	0.879647	-0.226858	0.991362	0.833232	0.0447	-0.506551	0.559442	-0.713916	0.00772
MedtrR108_hic.HiC_scaffold_1.748	Medtr1g009640	RHN76808.1 hypothetical protein MtrunA17_Chr1g0147921 [Medicago truncatula]	0.643403	0.0118	0.761196	0.000827	0.180976	0.99958	-0.03321	0.999678	0.53938	0.258629	0.0709875	0.972232	-0.251724	0.748426
MedtrR108_hic.HiC_scaffold_1.4967	Medtr1g109280	RHN82351.1 putative transcription factor C2H2 family [Medicago truncatula]	-0.734799	0.0118	-0.400379	0.181606	-0.0416874	0.99958	-0.491444	0.596483	-0.465818	0.253202	0.226329	0.897643	-0.551724	0.227286
MedtrR108_hic.HiC_scaffold_4.2369	Medtr4g065150	RHN61082.1 putative alpha-L-arabinofuranosidase B, arabinose-binding domain, beta-L-arabinofuranosidase, GH127 [Medicago truncatula]	0.690999	0.012	0.390806	0.324258	0.258708	0.970163	0.385228	0.5237	-0.0233118	0.9891	-0.457664	0.151343	-0.0235398	0.998773
MedtrR108_hic.HiC_scaffold_2.4143	Medtr2g097390	RHN76101.1 putative transcription factor GRAS family [Medicago truncatula]	-1.19304	0.012	-1.21423	0.00538	0.246398	0.99958	-0.157705	0.999678	-2.00731	4.39e-07	-0.567129	0.79526	-0.942389	0.212238
MedtrR108_hic.HiC_scaffold_3.3455	Medtr3g084340	RHN69174.1 Adenosylhomocysteinase [Medicago truncatula]	-0.506052	0.012	-0.818659	5.52e-05	0.665824	0.128215	0.186806	0.999456	-1.10199	6.16e-06	0.0679955	0.969678	-0.0898975	0.996529
MedtrR108_hic.HiC_scaffold_4.3196	Medtr4g083230	RHN62055.1 putative purine-rich element binding protein family [Medicago truncatula]	0.443507	0.0121	0.751633	5.74e-07	-0.309409	0.853554	0.00528204	0.999737	0.566974	0.00338	-0.188327	0.826554	-0.174262	0.856417
MedtrR108_hic.HiC_scaffold_5.2648	Medtr5g062190	RHN56070.1 putative glucan 1,3-beta-glucosidase [Medicago truncatula]	0.800435	0.0121	1.0913	2.09e-06	0.0468411	0.99958	0.359916	0.822384	0.705511	0.0428	-0.0485287	0.988373	-0.020924	0.998773
MedtrR108_hic.HiC_scaffold_6.1425	Medtr6g045483	RHN51370.1 putative citrate transporter-like domain-containing protein [Medicago truncatula]	-1.73221	0.0121	-1.37313	0.0169	0.643762	0.906696	0.0982292	0.999678	-0.641399	0.537567	1.731	0.0299	0.83552	0.670309
MedtrR108_hic.HiC_scaffold_3.1896	Medtr3g055440	RHN67222.1 Nodulin-25 [Medicago truncatula]	0.583811	0.0122	1.05497	1.7e-07	-0.113803	0.99958	0.350625	0.500296	0.58679	0.0395	-0.112494	0.956465	-0.113995	0.970488
MedtrR108_hic.HiC_scaffold_4.3375	Medtr4g087040	RHN62250.1 putative plus-end-directed kinesin ATPase [Medicago truncatula]	0.650321	0.0122	0.400561	0.175976	0.213398	0.99958	0.318728	0.918453	0.0384196	0.978725	-0.399605	0.538361	-0.0364153	0.998773
MedtrR108_hic.HiC_scaffold_1.837	Medtr1g007840	RHN76711.1 hypothetical protein MtrunA17_Chr1g0146861 [Medicago truncatula]	-0.863681	0.0122	-1.21317	2.66e-05	0.307034	0.99958	-0.142892	0.999678	-0.390432	0.580465	0.779821	0.122562	0.687049	0.123836
MedtrR108_hic.HiC_scaffold_8.1050	Medtr8g028695	RHN39854.1 putative protein kinase RLK-Pelle-RLCK-V family [Medicago truncatula]	0.805874	0.0123	0.744218	0.00846	-0.0688277	0.99958	-0.0951333	0.999678	0.271481	0.778403	-0.607851	0.301381	-0.562511	0.214465
MedtrR108_hic.HiC_scaffold_7.3384	Medtr7g092230	RHN47895.1 putative oligopeptide transporter, OPT superfamily [Medicago truncatula]	0.706644	0.0123	1.02614	6.75e-05	0.256286	0.99958	0.495701	0.203252	0.312444	0.648432	-0.139985	0.934644	-0.213936	0.840115
MedtrR108_hic.HiC_scaffold_4.2019	Medtr4g056600	RHN60616.1 putative transcription factor C2H2 family [Medicago truncatula]	0.536844	0.0124	0.801299	9.69e-05	0.00990186	0.99958	0.140887	0.999456	0.427544	0.17644	-0.101386	0.938765	-0.227562	0.71712
MedtrR108_hic.HiC_scaffold_1.4498	Medtr1g099640	RHN81748.1 putative heavy metal-associated domain, HMA [Medicago truncatula]	1.68439	0.0124	0.843465	0.416407	-0.192992	0.99958	0.240217	0.999678	0.705137	0.699427	-1.17686	0.129214	0.10698	0.998773
MedtrR108_hic.HiC_scaffold_5.395	Medtr5g011040	RHN53652.1 putative hydroxymethylglutaryl-CoA synthase [Medicago truncatula]	0.527156	0.0125	0.479995	0.102722	0.26631	0.99958	0.113869	0.999678	0.132743	0.931074	-0.127498	0.928599	-0.227313	0.876184
MedtrR108_hic.HiC_scaffold_8.4463	Medtr4g122260	RHN64378.1 putative EF-hand domain pair protein [Medicago truncatula]	-0.640612	0.0125	-0.780806	0.0254	-0.351716	0.99958	-0.674719	0.624348	-1.069	0.0185	-0.779231	0.311866	-0.95755	0.0347
MedtrR108_hic.HiC_scaffold_2.2106	Medtr2g048900	RHN73914.1 putative thiol oxidase [Medicago truncatula]	0.629057	0.0126	0.87909	0.000254	-0.339345	0.899967	-0.106337	0.999678	0.713854	0.0405	-0.257676	0.67175	-0.268626	0.605187
MedtrR108_hic.HiC_scaffold_8.885	Medtr8g027040	RHN39663.1 putative flavonoid 3'-monooxygenase [Medicago truncatula]	0.560137	0.0126	0.460286	0.0892	0.17843	0.99958	0.504104	0.100042	0.0215834	0.9891	-0.361854	0.171244	0.0728713	0.992969
MedtrR108_hic.HiC_scaffold_7.3977	Medtr7g102450	RHN48556.1 putative hexosyltransferase [Medicago truncatula]	-5.51189	0.0127	-5.70786	0.00532	0.740376	NA	-1.36811	NA	-0.434079	0.931856	5.81783	0.00901	3.89641	NA
MedtrR108_hic.HiC_scaffold_8.4961	Medtr4g131800	RHN64942.1 putative glycosidase [Medicago truncatula]	-1.25448	0.0128	-1.65388	0.0011	1.13016	0.331417	0.219702	0.999678	-1.30862	0.0126	1.07422	0.17975	0.573325	0.898654
MedtrR108_hic.HiC_scaffold_7.2071	Medtr7g065890	RHN46317.1 putative sphingomyelin synthase-like domain-containing protein [Medicago truncatula]	-0.675794	0.0129	-0.6047	0.0208	-0.876301	0.400447	-0.467016	0.61789	-0.972745	0.00398	-1.17222	0.00458	-0.827772	0.000145
MedtrR108_hic.HiC_scaffold_2.2999	Medtr2g073240	RHN74833.1 putative UDP-glucose 4,6-dehydratase [Medicago truncatula]	-0.483871	0.0129	-0.453657	0.0346	0.0522203	0.99958	-0.120641	0.999678	-0.301002	0.422881	0.232722	0.617451	0.0373447	0.998773
MedtrR108_hic.HiC_scaffold_5.3419	Medtr5g079840	RHN56969.1 putative transferase, protein kinase RLK-Pelle-RLCK-VIIa-2 family [Medicago truncatula]	-0.844988	0.0129	-1.05306	0.000185	-0.167567	0.99958	-0.499036	0.773786	-0.512779	0.307122	0.164283	0.962693	0.0459235	0.998773
MedtrR108_hic.HiC_scaffold_5.826	Medtr5g019010	RHN54130.1 putative premnaspirodiene oxygenase [Medicago truncatula]	-1.47272	0.013	-1.58917	0.0126	1.51225	0.114656	0.852118	0.842077	-1.58084	0.0104	1.40198	0.0611	0.862878	0.772485
MedtrR108_hic.HiC_scaffold_8.2179	Medtr8g467380	RHN41034.1 putative ribosomal protein L34Ae [Medicago truncatula]	-1.54751	0.0131	-1.82913	0.00332	-0.629235	0.99958	-0.845361	0.715699	-0.199599	0.927699	0.715889	0.806156	0.77959	0.863269
MedtrR108_hic.HiC_scaffold_2.1836	Medtr2g040970	RHN73597.1 putative EEIG1/EHBP1 domain-containing protein [Medicago truncatula]	0.516323	0.0133	0.339875	0.145335	0.133885	0.99958	0.125986	0.999678	0.193858	0.802089	-0.190351	0.773593	-0.0132364	0.999166
MedtrR108_hic.HiC_scaffold_2.560	NA	RHN72105.1 putative protein kinase RLK-Pelle-LRR-VII-2 family [Medicago truncatula]	-1.07467	0.0133	-0.899959	0.0121	0.214136	0.99958	0.0109144	0.999737	-0.34077	0.684363	0.944691	0.14577	0.574821	0.552131
MedtrR108_hic.HiC_scaffold_5.3969	Medtr5g090600	RHN57626.1 putative flavonol 3-O-glucosyltransferase [Medicago truncatula]	-1.26318	0.0133	-1.67303	0.0014	0.679249	0.992962	-0.284298	0.999678	-1.48697	0.0198	0.458447	0.860869	-0.0945095	0.998773
MedtrR108_hic.HiC_scaffold_7.336	Medtr7g014510	RHN44409.1 Isoflavone-7-O-methyltransferase 6 [Medicago truncatula]	-5.05996	0.0133	-2.89587	0.581896	3.52763	NA	3.47098	NA	-7.05206	8.37e-05	1.53273	NA	-0.674022	0.998773
MedtrR108_hic.HiC_scaffold_4.5352	Medtr8g107070	RHN43908.1 putative small GTPase superfamily, P-loop containing nucleoside triphosphate hydrolase [Medicago truncatula]	1.14249	0.0133	0.825486	0.122626	0.217246	0.99958	0.0427163	0.999678	0.908814	0.126849	-0.0203432	0.99444	0.133247	0.998773
MedtrR108_hic.HiC_scaffold_7.4316	Medtr7g108790	RHN48957.1 putative pectinesterase [Medicago truncatula]	-5.14271	0.0133	-6.29825	0.000928	2.94744	NA	2.11686	NA	-5.22715	0.0191	2.85957	NA	3.20201	NA
MedtrR108_hic.HiC_scaffold_3.4653	Medtr3g104810	RHN70488.1 putative mitochondrial carrier protein [Medicago truncatula]	1.02112	0.0134	0.937768	0.0143	-0.0169914	0.99958	-0.434658	0.999456	-0.907411	0.214042	-1.95026	4.07e-08	-2.28414	1.76e-08
MedtrR108_hic.HiC_scaffold_7.2668	Medtr7g079430	RHN47070.1 putative sterol 3-beta-glucosyltransferase [Medicago truncatula]	0.734942	0.0134	1.08456	3.2e-05	-0.297725	0.915681	0.0611678	0.999678	0.682	0.0966	-0.353191	0.357483	-0.337594	0.396425
MedtrR108_hic.HiC_scaffold_1.2905	Medtr1g069000	RHN79916.1 putative Arf GTPase activating protein [Medicago truncatula]	0.47459	0.0134	0.480444	0.0164	-0.0688596	0.99958	-0.00047	0.999737	0.356392	0.228027	-0.189698	0.68315	-0.11968	0.926629
MedtrR108_hic.HiC_scaffold_1.1102	Medtr1g030740	RHN77953.1 hypothetical protein MtrunA17_Chr1g0160291 [Medicago truncatula]	-0.759155	0.0135	-1.02005	0.00112	0.18467	0.99958	-0.339893	0.972925	-0.70133	0.126615	0.241256	0.879392	-0.0161056	0.999539
MedtrR108_hic.HiC_scaffold_1.5027	Medtr1g110670	RHN82421.1 putative 2-acylglycerol O-acyltransferase [Medicago truncatula]	-0.646953	0.0136	-0.48561	0.0927	-0.53919	0.906029	-0.618121	0.245287	-0.664145	0.0499	-0.557434	0.521203	-0.789478	0.00647
MedtrR108_hic.HiC_scaffold_4.2125	Medtr4g059680	RHN60758.1 putative glycosidase [Medicago truncatula]	-1.02537	0.0136	-0.940868	0.00795	0.547213	0.906029	-0.500805	0.598128	-0.136901	0.937661	1.42869	0.204256	0.306735	0.830869
MedtrR108_hic.HiC_scaffold_8.1159	Medtr8g032055	RHN39991.1 hypothetical protein MtrunA17_Chr8g0349891 [Medicago truncatula]	-3.51197	0.0138	-1.19254	0.342277	3.6277	0.531571	0.472303	NA	-1.92499	0.174991	5.18735	0.123601	-0.267966	0.998773
MedtrR108_hic.HiC_scaffold_8.3432	Medtr4g100700	RHN63222.1 hypothetical protein MtrunA17_Chr4g0055971 [Medicago truncatula]	0.613297	0.0138	0.520147	0.0481	0.0626798	0.99958	-0.00435278	0.999737	0.424303	0.255366	-0.128682	0.919703	-0.0948956	0.998773
MedtrR108_hic.HiC_scaffold_1.2643	Medtr1g061120	RHN79616.1 putative phytosulfokine [Medicago truncatula]	3.47257	0.0138	2.90059	0.100588	-0.30313	NA	0.938117	NA	1.95139	0.674004	-1.80728	0.272446	-0.012985	0.999539
MedtrR108_hic.HiC_scaffold_4.4938	Medtr8g099065	RHN43422.1 putative adenosinetriphosphatase [Medicago truncatula]	-0.911892	0.0138	-1.58857	8.37e-06	0.583474	0.817861	-0.743321	0.500033	-0.356322	0.697982	1.13589	0.0115	0.491257	0.839555
MedtrR108_hic.HiC_scaffold_2.3723	Medtr2g089520	RHN75634.1 putative equilibrative nucleoside transporter, major facilitator superfamily [Medicago truncatula]	-1.07685	0.0138	-1.23638	0.00473	0.828363	0.717514	0.0845052	0.999678	-1.21834	0.0144	0.68341	0.54345	0.111329	0.998773
MedtrR108_hic.HiC_scaffold_2.1061	Medtr2g026760	RHN72692.1 putative bifunctional inhibitor/plant lipid transfer protein/seed storage helical [Medicago truncatula]	0.56811	0.0139	0.479212	0.0618	-0.391201	0.284127	0.19296	0.943798	0.488064	0.141168	-0.472773	0.00977	0.206289	0.746997
MedtrR108_hic.HiC_scaffold_5.2620	Medtr5g061290	RHN56032.1 putative transcription factor C2H2 family [Medicago truncatula]	0.485326	0.0139	0.400517	0.0472	0.0341937	0.99958	0.115107	0.999678	0.248836	0.602355	-0.204562	0.736239	-0.0315092	0.998773
MedtrR108_hic.HiC_scaffold_5.384	Medtr5g010830	RHN53638.1 putative multi antimicrobial extrusion protein [Medicago truncatula]	-1.49638	0.0141	-1.41883	0.118061	-1.1098	0.958173	-1.47291	0.598128	-0.952073	0.703122	-0.564497	0.530399	-0.996607	0.0923
MedtrR108_hic.HiC_scaffold_2.542	Medtr2g016030	RHN72083.1 putative transcription factor C2C2-Dof family [Medicago truncatula]	-1.4339	0.0141	-1.67187	0.00354	0.314748	0.99958	-1.63385	0.0722	-0.114416	0.96759	1.63159	0.00977	-0.0694811	0.998773
MedtrR108_hic.HiC_scaffold_1.2676	Medtr1g061800	RHN79654.1 putative threonine ammonia-lyase [Medicago truncatula]	0.561601	0.0142	0.188404	0.645085	0.343967	0.668167	0.0956065	0.999678	0.0752301	0.948806	-0.144698	0.878174	-0.0114324	0.999539
MedtrR108_hic.HiC_scaffold_1.4187	Medtr1g093600	RHN81405.1 putative transcription factor RAV family [Medicago truncatula]	-0.665264	0.0142	-0.808002	0.0032	-0.329168	0.99958	-1.11051	0.0654	-1.37282	4.73e-05	-1.04036	0.00857	-1.67248	0.0192
MedtrR108_hic.HiC_scaffold_7.2632	Medtr7g078690	RHN47024.1 putative mitogen-activated protein kinase CMGC-MAPK family [Medicago truncatula]	-0.941985	0.0143	-1.26561	7.06e-05	-0.370666	0.976578	-0.660119	0.487527	-0.432158	0.437481	0.139255	0.969743	0.181541	0.989725
MedtrR108_hic.HiC_scaffold_3.1772	Medtr3g051740	RHN67089.1 putative 2-iminobutanoate/2-iminopropanoate deaminase [Medicago truncatula]	0.574682	0.0143	0.423154	0.108431	-0.094803	0.99958	0.0947383	0.999678	0.282314	0.537177	-0.38894	0.231614	-0.0412153	0.998773
MedtrR108_hic.HiC_scaffold_7.2392	Medtr7g074060	RHN46721.1 putative zinc/iron permease [Medicago truncatula]	0.613916	0.0143	0.634868	0.0135	-0.195311	0.99958	-0.0466899	0.999678	0.236524	0.802089	-0.576188	0.06	-0.442026	0.0955
MedtrR108_hic.HiC_scaffold_3.2968	Medtr3g074230	RHN68605.1 putative 43kDa postsynaptic protein [Medicago truncatula]	-0.471684	0.0143	-0.510511	0.00677	-0.244106	0.99958	-0.0932899	0.999678	-0.415064	0.136382	-0.18939	0.897643	0.00741432	0.999539
MedtrR108_hic.HiC_scaffold_8.2554	Medtr8g066820	RHN41486.1 putative transcription repressor PLATZ family [Medicago truncatula]	-0.656856	0.0144	-0.444589	0.129021	0.125863	0.99958	-0.0729864	0.999678	0.033814	0.982972	0.813573	0.000137	0.411104	0.116692
MedtrR108_hic.HiC_scaffold_2.1215	Medtr2g030220	RHN72872.1 putative concanavalin A-like lectin/glucanase domain-containing protein [Medicago truncatula]	-1.89084	0.0144	-1.26919	0.103258	-0.118489	0.99958	-0.45257	0.990333	-0.569597	0.716363	1.20122	0.346447	0.250952	0.998773
MedtrR108_hic.HiC_scaffold_5.759	Medtr5g017670	RHN54048.1 putative phospholipase A(2) [Medicago truncatula]	-1.07093	0.0145	-0.893342	0.196503	1.36037	0.0429	0.776614	0.842607	-1.3572	0.00739	1.07203	0.0281	0.311475	0.986089
MedtrR108_hic.HiC_scaffold_1.1283	NA	RHN78184.1 putative diphosphate--fructose-6-phosphate 1-phosphotransferase [Medicago truncatula]	0.457671	0.0146	0.505976	0.00264	-0.213182	0.99958	-0.256039	0.963946	0.550621	0.129825	-0.122974	0.894276	-0.207717	0.723798
MedtrR108_hic.HiC_scaffold_2.927	Medtr2g023730	RHN72527.1 putative petal formation-expressed [Medicago truncatula]	-1.39006	0.0146	-1.7779	0.000565	-0.00614774	0.99958	-1.22154	0.410773	-1.89607	6.98e-05	-0.509384	0.906892	-1.33495	0.329181
MedtrR108_hic.HiC_scaffold_5.445	Medtr5g011800	RHN53703.1 putative S-adenosyl-L-methionine-dependent methyltransferase [Medicago truncatula]	-0.527396	0.0147	-0.524034	0.0118	0.213548	0.99958	-0.223242	0.982474	-0.691769	0.00798	0.0458585	0.988423	-0.385356	0.376284
MedtrR108_hic.HiC_scaffold_2.855	Medtr2g022350	RHN72450.1 putative nepenthesin [Medicago truncatula]	1.05493	0.0147	1.07108	0.018	0.809944	0.691875	0.810211	0.628049	-0.323195	0.874766	-0.565999	0.430791	-0.577224	0.633788
MedtrR108_hic.HiC_scaffold_1.2484	Medtr1g057420	RHN79459.1 putative Late embryogenesis abundant protein, LEA-14 [Medicago truncatula]	0.556808	0.0147	0.812858	0.000163	-0.290002	0.884738	0.12499	0.999456	0.642313	0.011	-0.207474	0.789136	-0.0410136	0.998773
MedtrR108_hic.HiC_scaffold_1.2587	Medtr1g059960	RHN79552.1 putative carbonic anhydrase [Medicago truncatula]	0.571825	0.0147	0.702355	0.000565	-0.0613055	0.99958	0.328812	0.727118	0.341951	0.379224	-0.292989	0.559811	-0.0267593	0.998773
MedtrR108_hic.HiC_scaffold_3.2449	Medtr3g467150	RHN67878.1 putative Zinc finger, RING/FYVE/PHD-type [Medicago truncatula]	1.06715	0.0147	0.66474	0.20362	0.00506903	0.99958	0.343492	0.994288	0.406429	0.76117	-0.653079	0.363702	0.0924946	0.998773
MedtrR108_hic.HiC_scaffold_3.81	Medtr3g006820	RHN65291.1 putative nepenthesin [Medicago truncatula]	0.607595	0.0148	0.42107	0.0962	0.757287	0.99958	0.422759	0.999678	-1.35708	0.193734	-1.20944	0.150233	-1.34969	1.43e-11
MedtrR108_hic.HiC_scaffold_2.782	Medtr2g020860	RHN72366.1 putative endonuclease/exonuclease/phosphatase [Medicago truncatula]	-0.580109	0.0149	-0.569171	0.0172	0.0147383	0.99958	0.0163246	0.999678	-0.197794	0.747277	0.39442	0.374136	0.393001	0.33747
MedtrR108_hic.HiC_scaffold_3.2567	Medtr3g064780	RHN68084.1 putative C2 domain-containing protein [Medicago truncatula]	-1.34103	0.0149	-1.49169	0.000464	0.00694413	0.99958	-1.17239	0.696769	-1.63673	0.00351	-0.285248	0.969743	-1.30876	0.321538
MedtrR108_hic.HiC_scaffold_6.2301	Medtr6g066240	RHN52193.1 putative sulfate-transporting ATPase [Medicago truncatula]	1.10739	0.0149	0.794964	0.175249	-0.177834	0.99958	0.325896	0.999456	0.429809	0.739594	-0.857938	0.169749	-0.0313166	0.999166
MedtrR108_hic.HiC_scaffold_4.5306	Medtr8g106150	RHN43850.1 putative histidine kinase, Protein-serine/threonine phosphatase [Medicago truncatula]	0.524005	0.015	0.418481	0.103906	0.033077	0.99958	0.286179	0.548904	0.296397	0.489524	-0.19672	0.674509	0.168703	0.846708
MedtrR108_hic.HiC_scaffold_7.828	Medtr7g029030	RHN44972.1 putative peroxidase [Medicago truncatula]	-0.55592	0.0151	-0.687729	0.00115	-0.044074	0.99958	-0.218863	0.980414	-0.193472	0.771645	0.315336	0.552848	0.280064	0.737347
MedtrR108_hic.HiC_scaffold_4.4368	NA	RHN42780.1 putative protein kinase CAMK-OST1L family [Medicago truncatula]	0.638781	0.0151	0.778914	0.000534	0.0155032	0.99958	0.453222	0.510607	0.385656	0.368281	-0.239796	0.79526	0.0649082	0.998773
MedtrR108_hic.HiC_scaffold_7.2730	Medtr7g080575	RHN47139.1 putative rad21/Rec8-like protein [Medicago truncatula]	0.436272	0.0151	0.198671	0.460547	-0.226181	0.919104	-0.125921	0.988692	0.515639	0.0129	-0.149635	0.837064	0.196054	0.582826
MedtrR108_hic.HiC_scaffold_2.2585	Medtr2g061780	RHN74317.1 hypothetical protein MtrunA17_Chr2g0308961 [Medicago truncatula]	-1.07843	0.0153	-1.12475	0.0047	0.571132	0.907755	-0.404291	0.999456	-1.90361	1.64e-06	-0.253588	0.934254	-1.18226	0.189879
MedtrR108_hic.HiC_scaffold_8.4980	Medtr4g132010	RHN64961.1 hypothetical protein MtrunA17_Chr4g0074761 [Medicago truncatula]	-1.5596	0.0153	-1.68959	0.00378	-1.89882	0.136577	-1.55758	0.182126	-0.536299	0.735382	-0.878144	0.76335	-0.394764	0.979039
MedtrR108_hic.HiC_scaffold_4.4399	Medtr8g089320	RHN42813.1 putative amino acid/polyamine transporter I, cationic amino acid transporter [Medicago truncatula]	0.64245	0.0153	1.12968	2.86e-08	-0.150879	0.99958	0.253806	0.874609	0.532741	0.105409	-0.262069	0.859746	-0.339702	0.321538
MedtrR108_hic.HiC_scaffold_2.332	Medtr2g011660	RHN71830.1 putative transcription factor MYB-HB-like family [Medicago truncatula]	-2.24588	0.0155	-2.33014	0.00209	0.834146	0.99958	-0.988227	NA	-1.71673	0.0778	1.38632	0.672593	-0.359593	0.998773
MedtrR108_hic.HiC_scaffold_4.5357	Medtr8g107250	RHN43917.1 putative purine-nucleoside phosphorylase [Medicago truncatula]	0.646818	0.0155	0.927237	0.000172	0.0370785	0.99958	0.355328	0.655044	0.43769	0.360134	-0.174182	0.847133	-0.130721	0.970488
MedtrR108_hic.HiC_scaffold_5.4262	Medtr5g095430	RHN57980.1 hypothetical protein MtrunA17_Chr5g0446231 [Medicago truncatula]	0.553206	0.0155	0.921864	4.69e-06	-0.111512	0.99958	0.228513	0.913177	0.632634	0.0373	-0.0346295	0.987839	-0.0568212	0.998773
MedtrR108_hic.HiC_scaffold_6.954	Medtr6g027660	RHN50752.1 putative amino acid/polyamine transporter I, cationic amino acid transporter [Medicago truncatula]	-2.08852	0.0155	-3.07269	0.000199	1.32521	NA	0.57096	NA	-2.61085	0.00312	0.804569	0.879367	1.04035	0.964077
MedtrR108_hic.HiC_scaffold_1.2630	Medtr1g060790	RHN79599.1 putative protein kinase AGC-RSK-2 family [Medicago truncatula]	0.561829	0.0156	0.763087	0.000159	-0.244967	0.99958	0.0133233	0.999678	0.494856	0.322268	-0.316365	0.590953	-0.251293	0.771674
MedtrR108_hic.HiC_scaffold_5.4260	Medtr5g095400	RHN57976.1 hypothetical protein MtrunA17_Chr5g0446191 [Medicago truncatula]	0.652124	0.0157	1.0891	1.33e-05	-0.127995	0.99958	0.339323	0.610367	0.723041	0.0344	-0.0592575	0.975309	-0.0236214	0.998773
MedtrR108_hic.HiC_scaffold_1.2473	Medtr1g057650	RHN79473.1 putative endopeptidase, NLPC/P60 domain, LRAT-like domain-containing protein [Medicago truncatula]	-0.637779	0.0157	-0.519376	0.0377	0.0108702	0.99958	-0.496129	0.478694	0.063536	0.961125	0.709521	0.0115	0.0926206	0.998773
MedtrR108_hic.HiC_scaffold_8.5069	Medtr4g133600	RHN65079.1 hypothetical protein MtrunA17_Chr4g0076031 [Medicago truncatula]	0.505878	0.0157	0.622627	0.00154	0.0436151	0.99958	0.309046	0.644654	0.290714	0.449147	-0.173476	0.809117	-0.0185344	0.998773
MedtrR108_hic.HiC_scaffold_4.865	Medtr4g025830	RHN59307.1 putative small auxin-up RNA [Medicago truncatula]	-0.730394	0.0157	-0.983927	0.000427	0.0387386	0.99958	-0.402903	0.776444	-0.535785	0.140742	0.230796	0.909368	0.0516588	0.998773
MedtrR108_hic.HiC_scaffold_3.3652	Medtr3g087270	RHN69379.1 putative C2 domain-containing protein [Medicago truncatula]	0.563531	0.0157	0.636883	0.0035	0.672938	0.101874	0.629922	0.0566	-0.248455	0.681835	-0.140337	0.913211	-0.250534	0.753718
MedtrR108_hic.HiC_scaffold_8.474	Medtr8g014520	RHN39146.1 putative transcription factor interactor and regulator AUX-IAA family [Medicago truncatula]	-1.579	0.0158	-2.37963	1.89e-05	0.320438	0.99958	-0.676678	0.991788	-1.32232	0.0463	0.578476	0.862304	0.394629	0.994474
MedtrR108_hic.HiC_scaffold_3.2708	Medtr3g069080	RHN68301.1 Delta-1-pyrroline-5-carboxylate synthase [Medicago truncatula]	0.474375	0.0159	0.0811521	0.857396	-0.0572408	0.99958	0.0790197	0.999678	0.00943933	0.993101	-0.524122	0.0169	0.0128694	0.999166
MedtrR108_hic.HiC_scaffold_5.4444	Medtr5g098800	RHN58191.1 Oxygen-dependent coproporphyrinogen-III oxidase [Medicago truncatula]	0.641507	0.0159	0.9404	0.000147	-0.411343	0.442269	0.124291	0.999456	0.700153	0.0314	-0.354938	0.276017	-0.111697	0.974139
MedtrR108_hic.HiC_scaffold_8.3191	Medtr4g094812	RHN62949.1 putative caffeoyl-CoA O-methyltransferase [Medicago truncatula]	-1.5387	0.0159	-1.94422	0.000909	-0.455639	0.99958	0.354139	0.999678	-1.58531	0.0462	-0.500611	0.913739	0.716978	0.892658
MedtrR108_hic.HiC_scaffold_7.2849	Medtr7g082820	RHN54452.1 putative chromatin remodeling & transcriptional activation HMG family [Medicago truncatula]	0.954845	0.0159	1.08234	0.00152	-0.159465	0.99958	0.306804	0.982474	0.432674	0.635011	-0.681738	0.289837	-0.337721	0.82595
MedtrR108_hic.HiC_scaffold_8.3552	Medtr4g102650	RHN63339.1 hypothetical protein MtrunA17_Chr4g0057221 [Medicago truncatula]	0.925701	0.016	0.661391	0.265698	-0.487127	0.99958	0.422677	0.980414	0.439267	0.768979	-0.968137	0.268104	0.206977	0.979039
MedtrR108_hic.HiC_scaffold_6.3038	Medtr6g090615	RHN53085.1 putative protein kinase RLK-Pelle-LRR-I-1 family [Medicago truncatula]	-0.53468	0.016	-0.503915	0.138938	-0.0346011	0.99958	-0.129486	0.999678	-0.715136	0.0641	-0.21495	0.80691	-0.334879	0.749404
MedtrR108_hic.HiC_scaffold_4.1973	Medtr4g055610	RHN60568.1 putative amino acid transporter, transmembrane domain-containing protein [Medicago truncatula]	-0.711682	0.016	-0.853089	0.000682	-0.113008	0.99958	-0.600377	0.516858	-0.38574	0.400961	0.211798	0.894388	-0.128118	0.998773
MedtrR108_hic.HiC_scaffold_1.634	Medtr1g012480	RHN76940.1 hypothetical protein MtrunA17_Chr1g0149341 [Medicago truncatula]	2.45369	0.0161	1.87848	0.117516	-0.629038	0.99958	-0.778687	0.980278	2.41377	0.0249	-0.670221	0.832099	-0.237005	0.998773
MedtrR108_hic.HiC_scaffold_3.5108	Medtr3g112100	RHN71025.1 hypothetical protein MtrunA17_Chr3g0141791 [Medicago truncatula]	0.850498	0.0161	1.52138	5.97e-09	-1.09955	0.0124	-0.0765511	0.999678	1.28796	6.75e-05	-0.665009	0.175888	-0.305015	0.862879
MedtrR108_hic.HiC_scaffold_4.2090	Medtr4g058700	RHN60714.1 putative chromatin regulator PHD family [Medicago truncatula]	-0.564899	0.0161	-0.336383	0.240868	-0.0854876	0.99958	-0.28262	0.903259	-0.0517469	0.970958	0.425177	0.179406	0.00740934	0.999539
MedtrR108_hic.HiC_scaffold_2.701	Medtr2g019370	RHN72277.1 Gibberellin 2-beta-dioxygenase [Medicago truncatula]	-1.94823	0.0161	-1.61704	0.056	-0.959589	0.922109	-1.57748	0.500033	0.385594	0.879632	1.37351	0.455164	0.41738	0.998773
MedtrR108_hic.HiC_scaffold_8.4234	Medtr4g117040	RHN64109.1 putative protein kinase RLK-Pelle-DLSV family [Medicago truncatula]	-1.87251	0.0162	-0.865522	0.332436	-0.0758685	0.99958	-0.328708	0.999678	-0.495543	0.781709	1.298	0.478805	0.0460919	0.999539
MedtrR108_hic.HiC_scaffold_2.634	Medtr2g017925	RHN72186.1 putative triacylglycerol lipase [Medicago truncatula]	-1.47445	0.0162	-0.972947	0.0645	0.486907	0.99958	0.359426	0.999456	-0.0292703	0.991548	1.93142	0.00368	1.30871	0.0551
MedtrR108_hic.HiC_scaffold_5.4024	Medtr5g091390	RHN57686.1 putative transcription factor WRKY family [Medicago truncatula]	-1.89295	0.0162	-2.68603	0.00015	0.289119	0.99958	-0.177393	0.999678	-1.28695	0.221739	0.894719	0.741341	1.23008	0.753718
MedtrR108_hic.HiC_scaffold_7.316	Medtr1g037130	RHN78300.1 putative P-loop containing nucleoside triphosphate hydrolase, leucine-rich repeat domain, L [Medicago truncatula]	0.856099	0.0162	0.491615	0.410374	0.267276	0.99958	0.486453	0.867974	0.133693	0.944214	-0.453082	0.644199	0.133285	0.998773
MedtrR108_hic.HiC_scaffold_5.2247	Medtr0035s0150	RHN55739.1 putative GH3 family protein [Medicago truncatula]	-1.24316	0.0162	-0.912778	0.0562	1.03418	0.786056	-0.0810156	0.999678	-1.36342	0.0163	0.913176	0.580626	-0.523181	0.78257
MedtrR108_hic.HiC_scaffold_8.1476	NA	RHN40341.1 putative ribonuclease H-like domain-containing protein [Medicago truncatula]	0.459662	0.0162	0.508665	0.0118	-0.196165	0.995017	-0.110514	0.999456	0.543488	0.00949	-0.114964	0.909368	-0.0700448	0.994736
MedtrR108_hic.HiC_scaffold_8.2040	Medtr8g463760	RHN40938.1 putative malate dehydrogenase [Medicago truncatula]	0.429663	0.0162	0.442315	0.0143	-0.00590141	0.99958	0.158985	0.961483	0.184034	0.701484	-0.253426	0.381163	-0.0940849	0.959127
MedtrR108_hic.HiC_scaffold_6.288	Medtr6g009440	RHN49962.1 putative procollagen-proline dioxygenase [Medicago truncatula]	0.516034	0.0164	0.563071	0.00486	-0.134993	0.99958	0.091359	0.999678	0.527221	0.0464	-0.125695	0.909368	0.0596524	0.998587
MedtrR108_hic.HiC_scaffold_7.306	Medtr7g013220	RHN44378.1 putative hexosyltransferase [Medicago truncatula]	-0.830853	0.0164	-0.459643	0.280401	0.422301	0.901966	0.228044	0.999456	-0.687519	0.173108	0.565107	0.21746	0.00803935	0.999539
MedtrR108_hic.HiC_scaffold_3.1947	Medtr3g056675	RHN67315.1 putative xenobiotic-transporting ATPase [Medicago truncatula]	-0.671763	0.0164	-1.01462	5.52e-05	0.373741	0.906696	0.046153	0.999678	-0.623718	0.109857	0.420407	0.418926	0.445119	0.148192
MedtrR108_hic.HiC_scaffold_4.4303	Medtr8g087540	RHN42687.1 putative transcription factor HSF-type-DNA-binding family [Medicago truncatula]	-0.633685	0.0164	-0.304553	0.408365	-0.313082	0.991926	-0.585206	0.298976	-0.414645	0.258629	-0.0947105	0.969743	-0.690171	0.0731
MedtrR108_hic.HiC_scaffold_7.4035	Medtr7g103620	RHN48621.1 putative phosphopyruvate hydratase [Medicago truncatula]	0.46242	0.0165	0.597959	0.000898	0.0519681	0.99958	0.174481	0.94329	0.397897	0.157706	-0.0141361	0.993123	-0.0209387	0.998773
MedtrR108_hic.HiC_scaffold_3.2566	Medtr3g064750	RHN68083.1 hypothetical protein MtrunA17_Chr3g0109931 [Medicago truncatula]	-0.771093	0.0165	-0.66023	0.0258	0.200256	0.99958	0.0635367	0.999678	-0.22334	0.802089	0.747774	0.180867	0.506407	0.301231
MedtrR108_hic.HiC_scaffold_2.1605	Medtr2g438150	RHN73330.1 putative potassium transporter [Medicago truncatula]	-0.781145	0.0165	-1.03563	0.0001	0.409796	0.755386	-0.29779	0.953331	-0.284207	0.703887	0.903582	0.00402	0.458826	0.516524
MedtrR108_hic.HiC_scaffold_1.3827	Medtr1g086350	RHN80989.1 putative protein-serine/threonine phosphatase transcription factor DBP family [Medicago truncatula]	-0.559069	0.0165	-0.37405	0.163022	-0.302793	0.922109	-0.0941401	0.999678	-0.322328	0.499863	-0.0669364	0.969743	-0.036312	0.998773
MedtrR108_hic.HiC_scaffold_2.4317	Medtr2g100270	RHN76292.1 putative prenylated rab acceptor PRA1 [Medicago truncatula]	-0.6114	0.0165	-0.592931	0.0134	0.0155332	0.99958	-0.247461	0.882265	-0.303156	0.506964	0.320808	0.5056	0.047411	0.998773
MedtrR108_hic.HiC_scaffold_6.2923	Medtr6g087260	RHN52970.1 putative winged helix-turn-helix DNA-binding domain, toll-like receptor [Medicago truncatula]	-1.25985	0.0165	-0.998848	0.0804	-0.468071	0.99958	-0.658369	0.428993	-0.462122	0.753807	0.32965	0.909368	-0.112085	0.998773
MedtrR108_hic.HiC_scaffold_1.598	Medtr1g013050	RHN76973.1 Aspartate aminotransferase P2 [Medicago truncatula]	0.701736	0.0167	1.07782	2.69e-05	-0.0710809	0.99958	0.301584	0.865344	0.662742	0.0942	-0.111405	0.982213	-0.110397	0.979039
MedtrR108_hic.HiC_scaffold_2.2038	Medtr2g046150	RHN73817.1 hypothetical protein MtrunA17_Chr2g0302641 [Medicago truncatula]	-1.47687	0.0167	-1.18628	0.0204	1.05969	0.738826	0.43445	0.999678	-1.7405	0.00935	0.79263	0.670751	-0.11201	0.998773
MedtrR108_hic.HiC_scaffold_3.3977	Medtr3g092900	RHN69735.1 putative caffeate O-methyltransferase [Medicago truncatula]	-0.555987	0.0167	-0.545348	0.0154	0.32784	0.850965	0.331129	0.628049	-0.745018	0.00505	0.135931	0.909368	0.137842	0.94174
MedtrR108_hic.HiC_scaffold_5.3592	Medtr5g083150	RHN57172.1 putative S-adenosyl-L-methionine-dependent methyltransferase [Medicago truncatula]	-0.612098	0.0167	-0.524043	0.0143	-0.086986	0.99958	-0.305737	0.892103	-0.62116	0.0163	-0.0973834	0.969743	-0.396368	0.450994
MedtrR108_hic.HiC_scaffold_8.122	Medtr8g007235	RHN38678.1 Nucleoside diphosphate kinase 1 [Medicago truncatula]	0.483089	0.0167	0.72446	5.5e-06	-0.0483193	0.99958	0.206536	0.863575	0.530845	0.00339	-0.00204508	0.999197	0.0178217	0.998773
MedtrR108_hic.HiC_scaffold_7.296	Medtr7g012950	RHN44368.1 UDP-glucose 6-dehydrogenase 1 [Medicago truncatula]	-0.39888	0.0168	-0.364367	0.0571	-0.164594	0.99958	-0.0760494	0.999678	-0.498611	0.0168	-0.266482	0.378716	-0.204284	0.699269
MedtrR108_hic.HiC_scaffold_4.1544	Medtr0072s0040	RHN60164.1 putative transcription factor ULT family [Medicago truncatula]	-1.11322	0.0168	-1.16436	0.018	-0.313259	0.99958	0.00610235	0.999737	-1.12236	0.00549	-0.329209	0.92252	0.0508537	0.998773
MedtrR108_hic.HiC_scaffold_7.4158	Medtr7g105850	RHN48757.1 putative nepenthesin [Medicago truncatula]	0.890581	0.0168	0.448398	0.382943	-0.194067	0.99958	-0.0581159	0.999678	0.563452	0.411173	-0.524753	0.228881	0.0599338	0.998773
MedtrR108_hic.HiC_scaffold_4.1087	Medtr4g033215	RHN59567.1 putative C2 domain, phosphoribosyltransferase [Medicago truncatula]	0.450963	0.0168	0.230405	0.400783	0.0840547	0.99958	0.259827	0.624348	0.105116	0.888243	-0.264812	0.391499	0.140063	0.89181
MedtrR108_hic.HiC_scaffold_4.4650	Medtr8g093580	RHN43107.1 putative transcription factor NAM family [Medicago truncatula]	0.472056	0.0168	0.549965	0.00185	0.154578	0.99958	0.145616	0.999456	0.249465	0.510063	-0.0703636	0.958965	-0.149193	0.944485
MedtrR108_hic.HiC_scaffold_7.4873	Medtr7g117540	RHN49633.1 putative transcription factor C2H2 family [Medicago truncatula]	-0.914957	0.0169	-1.11754	2.5e-05	-0.900669	0.881225	-0.912965	0.067	-0.992744	0.00531	-0.980461	0.829482	-0.783703	0.0607
MedtrR108_hic.HiC_scaffold_8.3567	Medtr4g102840	RHN63349.1 putative IQ motif, EF-hand binding protein [Medicago truncatula]	-1.22063	0.017	-0.714677	0.203927	-0.0195429	0.99958	-0.24205	0.999678	-0.646114	0.458341	0.553558	0.742862	-0.1664	0.998773
MedtrR108_hic.HiC_scaffold_6.966	Medtr6g027840	RHN50766.1 putative ankyrin repeat-containing domain-containing protein [Medicago truncatula]	0.568114	0.017	0.828508	0.00032	0.139871	0.99958	0.339325	0.591889	0.44258	0.268572	0.0116243	0.994073	-0.0419175	0.998773
MedtrR108_hic.HiC_scaffold_3.163	Medtr3g008430	RHN65375.1 putative tetratricopeptide-like helical domain-containing protein [Medicago truncatula]	0.681106	0.017	0.66525	0.0127	0.0408918	0.99958	0.0828399	0.999678	0.298947	0.637708	-0.34429	0.618757	-0.278262	0.823808
MedtrR108_hic.HiC_scaffold_7.3082	Medtr7g086990	RHN47559.1 hypothetical protein MtrunA17_Chr7g0254281 [Medicago truncatula]	-0.794931	0.017	-0.428415	0.210184	0.269821	0.980927	0.223332	0.982421	-0.463562	0.291521	0.599905	0.195634	0.194164	0.934589
MedtrR108_hic.HiC_scaffold_7.4623	Medtr7g114020	RHN49327.1 putative signal transduction histidine kinase, phosphotransfer (Hpt) domain-containing protein [Medicago truncatula]	-2.59662	0.017	-3.60356	0.000278	1.65993	NA	-0.128122	NA	-2.68448	0.01	1.55939	0.63419	0.806213	0.994399
MedtrR108_hic.HiC_scaffold_5.1427	Medtr5g030210	RHN54836.1 hypothetical protein MtrunA17_Chr5g0411201 [Medicago truncatula]	-0.962628	0.017	-0.551139	0.225194	-0.0481097	0.99958	-0.510367	0.687896	-0.898735	0.0465	0.0155383	0.996714	-0.850507	0.0408
MedtrR108_hic.HiC_scaffold_8.2257	Medtr8g469090	RHN41115.1 putative TIR domain-containing protein [Medicago truncatula]	-4.87786	0.0172	-3.20836	0.0373	1.10823	NA	-2.32138	NA	-1.15828	0.711841	4.83878	0.111439	-0.25785	NA
MedtrR108_hic.HiC_scaffold_5.1850	Medtr5g039390	RHN55315.1 putative galactose oxidase, beta-propeller [Medicago truncatula]	-0.677531	0.0172	-0.714127	0.01	-0.315006	0.994088	-0.558462	0.081	-0.198617	0.822239	0.161164	0.932448	-0.038699	0.998773
MedtrR108_hic.HiC_scaffold_1.950	Medtr1g027640	RHN77764.1 putative protein kinase RLK-Pelle-WAK family [Medicago truncatula]	-1.57692	0.0172	-2.20172	0.0012	-0.182263	NA	-0.475589	NA	-1.82322	0.0173	-0.430395	0.938765	-0.098134	0.998773
MedtrR108_hic.HiC_scaffold_2.3913	Medtr2g091290	RHN75852.1 hypothetical protein MtrunA17_Chr2g0325711 [Medicago truncatula]	0.695887	0.0173	1.17598	6.26e-06	-0.266775	0.917163	0.280294	0.751333	0.973239	0.00178	0.00869416	0.995641	0.0817006	0.993104
MedtrR108_hic.HiC_scaffold_1.4927	Medtr1g108440	RHN82302.1 putative ribose-5-phosphate isomerase [Medicago truncatula]	-0.54362	0.0174	-0.596353	0.0049	-0.221573	0.99958	-0.388047	0.730053	-0.687313	0.0343	-0.365896	0.403193	-0.471686	0.0946
MedtrR108_hic.HiC_scaffold_7.82	Medtr7g407010	RHN44036.1 putative vacuolar protein sorting-associated protein Ist1 [Medicago truncatula]	-0.855681	0.0174	-0.707984	0.118061	-0.984983	0.99958	-0.726207	0.0598	-1.48622	2.81e-06	-1.61627	0.548005	-1.4995	2.29e-05
MedtrR108_hic.HiC_scaffold_2.462	Medtr2g014550	RHN71989.1 hypothetical protein MtrunA17_Chr2g0282811 [Medicago truncatula]	-2.58655	0.0175	-1.88363	0.0508	1.04877	0.936116	-0.377409	0.999678	-0.698522	0.768979	2.93281	0.0149	0.812753	0.970488
MedtrR108_hic.HiC_scaffold_2.935	Medtr2g023660	RHN72524.1 putative petal formation-expressed [Medicago truncatula]	-1.46376	0.0175	-1.91935	8.39e-05	0.191091	0.99958	-0.530414	0.993283	-1.49783	0.00389	0.159106	0.984368	-0.109588	0.998773
MedtrR108_hic.HiC_scaffold_1.959	Medtr1g027740	RHN77775.1 putative concanavalin A-like lectin/glucanase domain-containing protein [Medicago truncatula]	0.723034	0.0175	1.23142	2.48e-08	-0.41598	0.672944	0.231478	0.975507	1.03384	9.45e-05	-0.106197	0.9639	0.0383892	0.998773
MedtrR108_hic.HiC_scaffold_1.5065	Medtr1g111300	RHN82460.1 hypothetical protein MtrunA17_Chr1g0210141 [Medicago truncatula]	-1.14721	0.0176	-1.23755	0.0064	0.478484	0.40498	-0.86609	0.0266	-0.306018	0.847433	1.3152	8.13e-06	0.0709959	0.998773
MedtrR108_hic.HiC_scaffold_8.2084	Medtr8g464780	RHN40973.1 putative diacylglycerol kinase (ATP) [Medicago truncatula]	-0.781128	0.0176	-1.18345	4.62e-05	-0.616177	0.719589	-1.25158	0.0146	-0.14148	0.933126	0.0227824	0.994073	-0.202799	0.979425
MedtrR108_hic.HiC_scaffold_1.878	Medtr1g007180	RHN76663.1 putative amino acid transporter, transmembrane domain-containing protein [Medicago truncatula]	-1.30956	0.0176	-0.885872	0.103484	0.593579	0.885793	0.160951	0.999678	-0.654876	0.405487	1.24621	0.0628	0.397706	0.951479
MedtrR108_hic.HiC_scaffold_7.2742	Medtr7g080780	RHN47151.1 putative transcription factor bHLH family [Medicago truncatula]	-0.742511	0.0179	0.39971	0.46286	-1.00013	0.974526	-0.536445	0.999678	0.758221	0.773735	0.501454	0.304818	-0.170061	0.979039
MedtrR108_hic.HiC_scaffold_6.1501	Medtr6g048440	RHN51464.1 putative beta-carotene 3-hydroxylase [Medicago truncatula]	-1.13298	0.018	-1.62112	0.000357	1.02753	0.667818	-0.345889	0.999678	-0.629222	0.58288	1.53398	0.00691	0.652229	0.804612
MedtrR108_hic.HiC_scaffold_8.1336	Medtr8g037315	RHN40211.1 Carotenoid 9,10(9',10')-cleavage dioxygenase 1 [Medicago truncatula]	-0.737644	0.0181	-0.50751	0.117058	-0.116782	0.99958	-0.129391	0.999678	-0.162508	0.868532	0.456754	0.417286	0.221823	0.949947
MedtrR108_hic.HiC_scaffold_2.2941	Medtr2g072190	RHN74746.1 putative persulfide dioxygenase [Medicago truncatula]	0.624972	0.0181	0.603876	0.00486	0.164806	0.99958	0.413582	0.486697	0.0504322	0.971234	-0.411632	0.471315	-0.135025	0.961768
MedtrR108_hic.HiC_scaffold_7.58	Medtr7g006280	RHN44007.1 hypothetical protein MtrunA17_Chr7g0214661 [Medicago truncatula]	-0.457753	0.0183	-0.428707	0.0651	-0.421326	0.541899	-0.348404	0.607552	-0.356321	0.333889	-0.321779	0.307847	-0.2711	0.617588
MedtrR108_hic.HiC_scaffold_4.3291	Medtr4g485550	RHN62161.1 putative leucine-rich repeat domain, L domain-containing protein [Medicago truncatula]	-1.90362	0.0183	-3.59016	1.34e-05	0.85506	NA	-0.188675	NA	-2.29502	0.00843	0.468253	0.948042	1.12928	0.926629
MedtrR108_hic.HiC_scaffold_3.932	Medtr3g034660	RHN66402.1 putative Seed maturation protein [Medicago truncatula]	-0.778636	0.0184	-0.453402	0.259618	-0.275345	0.878284	-0.462342	0.624923	0.187498	0.863901	0.688864	0.0177	0.185737	0.973054
MedtrR108_hic.HiC_scaffold_2.689	Medtr2g019190	RHN72266.1 putative transcription factor TIFY family [Medicago truncatula]	-1.64795	0.0184	-1.52123	0.0401	-2.38679	0.296105	-1.74609	0.655554	-1.57939	0.119784	-2.31787	0.0891	-1.79914	0.432295
MedtrR108_hic.HiC_scaffold_2.1500	Medtr2g436680	RHN73198.1 putative xenobiotic-transporting ATPase [Medicago truncatula]	0.692943	0.0185	0.386087	0.549808	0.786365	0.711655	0.297094	0.999456	-0.149547	0.945708	-0.0553649	0.986266	-0.23037	0.965208
MedtrR108_hic.HiC_scaffold_7.3677	Medtr7g096830	RHN48198.1 putative transcription factor AP2-EREBP family [Medicago truncatula]	-2.40466	0.0185	-1.51589	0.101507	-0.308739	NA	-2.6591	NA	-1.86987	0.0885	0.238275	0.986221	-3.00677	0.321538
MedtrR108_hic.HiC_scaffold_6.124	Medtr6g006910	RHN49809.1 putative phospholipid-translocating ATPase [Medicago truncatula]	-0.891459	0.0185	-1.23091	0.000219	0.429423	0.944565	0.363066	0.97466	-0.677065	0.170237	0.642868	0.304273	0.92238	0.0923
MedtrR108_hic.HiC_scaffold_2.655	Medtr2g018600	RHN72226.1 putative peptidase S10, serine carboxypeptidase, alpha/Beta hydrolase [Medicago truncatula]	-0.930326	0.0186	-1.05333	0.00275	-0.0702835	0.99958	-0.247445	0.999456	-0.609684	0.265635	0.248176	0.909368	0.2016	0.980315
MedtrR108_hic.HiC_scaffold_3.1628	Medtr3g049400	RHN67001.1 putative triose phosphate/phosphoenolpyruvate translocator, sugar phosphate transporter [Medicago truncatula]	0.522339	0.0186	0.677366	0.000518	0.0554228	0.99958	0.263925	0.638511	0.343238	0.3303	-0.1254	0.916923	-0.0660304	0.989476
MedtrR108_hic.HiC_scaffold_4.2527	Medtr4g069770	RHN61270.1 putative organ specific protein [Medicago truncatula]	-1.24847	0.0186	-1.23864	0.0189	-0.0473358	0.99958	-1.03455	0.103558	0.0735452	0.973833	1.2731	0.0338	0.279066	0.984528
MedtrR108_hic.HiC_scaffold_4.3424	Medtr4g087780	RHN62304.1 hypothetical protein MtrunA17_Chr4g0045981 [Medicago truncatula]	0.602754	0.0186	0.387768	0.194743	0.0025279	0.99958	0.293245	0.829726	0.165395	0.85469	-0.437409	0.175678	0.0756466	0.998773
MedtrR108_hic.HiC_scaffold_7.1808	Medtr7g058640	RHN46002.1 putative Longin-like domain-containing protein [Medicago truncatula]	-1.05856	0.0186	-0.83522	0.0551	-0.0781491	0.99958	-0.565099	0.92421	-1.18673	0.00646	-0.206276	0.956465	-0.911642	0.376346
MedtrR108_hic.HiC_scaffold_1.5025	Medtr1g110570	RHN82419.1 hypothetical protein MtrunA17_Chr1g0209721 [Medicago truncatula]	-1.04054	0.0187	-1.12716	0.0179	-0.263044	0.99958	-1.06353	0.683111	-1.75847	0.00286	-0.979485	0.497586	-1.68857	0.0151
MedtrR108_hic.HiC_scaffold_6.444	Medtr6g013820	RHN50132.1 putative membrane-anchored protein [Medicago truncatula]	-0.719193	0.0187	0.0216456	0.979424	-0.310642	0.99958	-0.307679	0.999456	-0.164111	0.931074	0.24834	0.868694	-0.486685	0.437763
MedtrR108_hic.HiC_scaffold_7.1820	Medtr7g059170	RHN46018.1 putative ribosomal protein L7 [Medicago truncatula]	0.470574	0.0187	0.195476	0.418876	0.198071	0.99958	-0.0853383	0.999678	0.17389	0.750002	-0.100206	0.938916	-0.101973	0.956047
MedtrR108_hic.HiC_scaffold_8.2075	Medtr8g464480	RHN40964.1 putative myosin ATPase [Medicago truncatula]	-0.789681	0.0187	-1.23763	1.03e-05	0.267186	0.99958	-0.227849	0.999456	-0.873485	0.00717	0.180202	0.940417	0.142874	0.998773
MedtrR108_hic.HiC_scaffold_8.520	Medtr8g015560	RHN39221.1 hypothetical protein MtrunA17_Chr8g0341501 [Medicago truncatula]	-1.70674	0.0187	-1.03375	0.143446	0.302499	0.99958	-0.556082	0.999456	-1.04181	0.262128	0.967642	0.665844	-0.562006	0.952323
MedtrR108_hic.HiC_scaffold_1.1597	Medtr1g044125	RHN78632.1 hypothetical protein MtrunA17_Chr1g0168041 [Medicago truncatula]	-0.66803	0.0187	-0.291686	0.33916	-0.598003	0.341475	-0.296514	0.845565	-0.381927	0.325185	-0.312384	0.78191	-0.382269	0.33679
MedtrR108_hic.HiC_scaffold_2.3760	NA	RHN75677.1 putative glutamate formimidoyltransferase, 5-formyltetrahydrofolate cyclo-ligase [Medicago truncatula]	0.618709	0.0188	0.619056	0.0319	0.0295823	0.99958	0.263351	0.980414	0.26726	0.775351	-0.326283	0.518541	-0.0848067	0.998773
MedtrR108_hic.HiC_scaffold_2.1710	Medtr2g037760	RHN73444.1 hypothetical protein MtrunA17_Chr2g0298551 [Medicago truncatula]	-1.24415	0.0188	-1.52687	0.000578	0.518531	0.952054	-0.366138	0.999456	-0.0309029	0.991309	1.7272	9.78e-05	1.13596	0.237671
MedtrR108_hic.HiC_scaffold_1.922	Medtr1g026870	RHN77713.1 putative transcription factor MYB-HB-like family [Medicago truncatula]	0.593678	0.0188	0.47531	0.0635	-0.214443	0.99958	-0.0413567	0.999678	0.451997	0.182773	-0.358252	0.399622	-0.0597894	0.998773
MedtrR108_hic.HiC_scaffold_2.4501	Medtr2g103730	RHN76519.1 putative phospholipase D [Medicago truncatula]	-0.524953	0.0189	-0.780933	0.000144	0.342182	0.544843	0.132666	0.999456	-0.708753	0.00432	0.15556	0.838136	0.210938	0.73575
MedtrR108_hic.HiC_scaffold_5.3555	Medtr5g082570	RHN57127.1 putative chromatin remodeling & transcriptional activation HMG family [Medicago truncatula]	0.597179	0.0189	0.62031	0.0236	0.420645	0.800577	0.174348	0.999456	-0.137648	0.900778	-0.313917	0.650892	-0.577832	0.0655
MedtrR108_hic.HiC_scaffold_5.4197	Medtr5g094340	RHN57885.1 putative C2 domain-containing protein [Medicago truncatula]	-1.12318	0.0189	-0.913101	0.0482	0.29499	0.99958	0.109483	0.999678	-0.86808	0.199852	0.546914	0.700725	0.162684	0.997481
[truncated: 37,437 more rows]

## Sheet: TableS2
Table S2	Log2 Fold Change and adjusted p-values (padj) for all comparisons- bacterial genes
[truncated: 6,697 more rows]

## Sheet: TableS3
Table S3	Rhizobial DEGs in WT vs Mtabcg36 nodules under Zn treatment. This was the only comparison on the bacterial side that should a considerable number of DEGs
[truncated: 1,463 more rows]

[truncated: 14 more sheets: TableS4, TableS5, TableS6, TableS7, TableS8, TableS9, TableS10, TableS11, TableS12, TableS13, TableS14, TableS15, TableS16, TableS17]
